# Supplementary material for: Integrated Transcriptomic Analysis of the miRNA–mRNA Interaction Network in Thin Endometrium
Source: Front Genet. 2021 Mar 16;12:589408. doi: 10.3389/fgene.2021.589408 (PMC8009322; doi:10.3389/fgene.2021.589408)
Supplement: Supplementary file 1 [file Table_1.XLSX]

## Sheet: Sheet1
Supplemental Table 1. Upregulated genes in thin endometrium
Track_id	Gene_Name	Locus	Strand	Gene_Type	log2FC
ENSG00000175084.11_2	DES	chr2:220283099-220291461	+	protein_coding	7.50253
ENSG00000163017.13_3	ACTG2	chr2:74119441-74146992	+	protein_coding	7.06038
ENSG00000133392.17_3	MYH11	chr16:15797029-15950890	-	protein_coding	6.40994
ENSG00000149591.16_3	TAGLN	chr11:117070037-117075498	+	protein_coding	6.02698
ENSG00000270136.5_3	MINOS1-NBL1	chr1:19923473-19984549	+	protein_coding	5.89756
ENSG00000262526.2_4	AC120057.3	chr17:7143746-7147954	-	protein_coding	5.40034
ENSG00000130176.7_2	CNN1	chr19:11649532-11661138	+	protein_coding	5.35625
ENSG00000188783.5_2	PRELP	chr1:203444956-203460480	+	protein_coding	5.00837
ENSG00000198523.5_2	PLN	chr6:118869461-118881893	+	protein_coding	4.95039
ENSG00000107796.13_3	ACTA2	chr10:90694831-90751096	-	protein_coding	4.76976
ENSG00000022267.16_3	FHL1	chrX:135228861-135293518	+	protein_coding	4.7183
ENSG00000163792.6_2	TCF23	chr2:27371872-27379842	+	protein_coding	4.71443
ENSG00000054938.15_3	CHRDL2	chr11:74407474-74442430	-	protein_coding	4.71368
ENSG00000095637.21_3	SORBS1	chr10:97071528-97321171	-	protein_coding	4.56266
ENSG00000149596.6_2	JPH2	chr20:42740335-42816218	-	protein_coding	4.49392
ENSG00000197614.10_2	MFAP5	chr12:8789942-8815484	-	protein_coding	4.44503
ENSG00000101938.14_2	CHRDL1	chrX:109917084-110039047	-	protein_coding	4.42514
ENSG00000174460.3_2	ZCCHC12	chrX:117957753-117960931	+	protein_coding	4.40987
ENSG00000162614.18_3	NEXN	chr1:78354198-78409580	+	protein_coding	4.39914
ENSG00000101335.9_2	MYL9	chr20:35169887-35179850	+	protein_coding	4.37966
ENSG00000145936.8_2	KCNMB1	chr5:169801675-169816681	-	protein_coding	4.37288
ENSG00000183036.10_2	PCP4	chr21:41239243-41301322	+	protein_coding	4.36783
ENSG00000154553.13_2	PDLIM3	chr4:186421814-186456766	-	protein_coding	4.36269
ENSG00000124208.16_3	TMEM189-UBE2V1	chr20:48697661-48770174	-	protein_coding	4.32139
ENSG00000173641.17_4	HSPB7	chr1:16340523-16346089	-	protein_coding	4.30251
ENSG00000154330.12_3	PGM5	chr9:70943224-71145977	+	protein_coding	4.28605
ENSG00000111341.9_2	MGP	chr12:15034115-15038860	-	protein_coding	4.12226
ENSG00000174099.10_3	MSRB3	chr12:65672423-65882024	+	protein_coding	4.11037
ENSG00000198467.13_3	TPM2	chr9:35681989-35691017	-	protein_coding	4.09389
ENSG00000176971.3_2	FIBIN	chr11:27015731-27017668	+	protein_coding	4.07626
ENSG00000146374.13_2	RSPO3	chr6:127439749-127518910	+	protein_coding	4.05358
ENSG00000112936.18_2	C7	chr5:40909354-40983041	+	protein_coding	3.94729
ENSG00000260802.1_3	LINC00890	chrX:110754890-110765627	+	protein_coding	3.90956
ENSG00000121769.7_3	FABP3	chr1:31838472-31849697	-	protein_coding	3.8569
ENSG00000113657.12_4	DPYSL3	chr5:146770374-146889619	-	protein_coding	3.80317
ENSG00000158246.7_2	FAM46B	chr1:27331511-27339327	-	protein_coding	3.76742
ENSG00000163431.12_3	LMOD1	chr1:201865580-201915716	-	protein_coding	3.76475
ENSG00000159176.13_2	CSRP1	chr1:201452658-201478584	-	protein_coding	3.7391
ENSG00000065534.18_3	MYLK	chr3:123328896-123603178	-	protein_coding	3.72583
ENSG00000152049.6_2	KCNE4	chr2:223916532-224063117	+	protein_coding	3.71143
ENSG00000118729.11_2	CASQ2	chr1:116242628-116311402	-	protein_coding	3.67038
ENSG00000143147.14_2	GPR161	chr1:168048781-168106905	-	protein_coding	3.66999
ENSG00000106819.11_2	ASPN	chr9:95218487-95244788	-	protein_coding	3.63879
ENSG00000050628.20_3	PTGER3	chr1:71318036-71513491	-	protein_coding	3.6352
ENSG00000134198.9_2	TSPAN2	chr1:115590632-115632121	-	protein_coding	3.61182
ENSG00000128591.15_2	FLNC	chr7:128470431-128499328	+	protein_coding	3.56634
ENSG00000197361.7_3	FBXL22	chr15:63889552-63894627	+	protein_coding	3.54919
ENSG00000116741.7_2	RGS2	chr1:192778169-192781413	+	protein_coding	3.54473
ENSG00000169218.13_2	RSPO1	chr1:38076951-38100595	-	protein_coding	3.54376
ENSG00000149294.16_4	NCAM1	chr11:112831969-113149158	+	protein_coding	3.49175
ENSG00000165349.11_2	SLC7A3	chrX:70145432-70150975	-	protein_coding	3.47301
ENSG00000131471.6_3	AOC3	chr17:41003201-41010147	+	protein_coding	3.44813
ENSG00000108823.15_3	SGCA	chr17:48241575-48253292	+	protein_coding	3.41878
ENSG00000134602.15_2	STK26	chrX:131157293-131209971	+	protein_coding	3.41388
ENSG00000137809.16_3	ITGA11	chr15:68588871-68724501	-	protein_coding	3.40868
ENSG00000183578.6_3	TNFAIP8L3	chr15:51348795-51397473	-	protein_coding	3.39037
ENSG00000119147.9_3	C2orf40	chr2:106679702-106694615	+	protein_coding	3.38483
ENSG00000137094.14_2	DNAJB5	chr9:34989638-34998897	+	protein_coding	3.36608
ENSG00000124212.5_2	PTGIS	chr20:48120411-48184683	-	protein_coding	3.36218
ENSG00000137558.7_2	PI15	chr8:75736772-75767264	+	protein_coding	3.32247
ENSG00000164949.7_3	GEM	chr8:95261481-95274578	-	protein_coding	3.29299
ENSG00000134533.6_3	RERG	chr12:15260717-15501609	-	protein_coding	3.2919
ENSG00000172403.10_4	SYNPO2	chr4:119771843-119982402	+	protein_coding	3.28928
ENSG00000167676.4_3	PLIN4	chr19:4502192-4518477	-	protein_coding	3.23168
ENSG00000180447.6_2	GAS1	chr9:89559278-89562104	-	protein_coding	3.22256
ENSG00000166831.8_2	RBPMS2	chr15:65032091-65067786	-	protein_coding	3.20135
ENSG00000137726.16_3	FXYD6	chr11:117707691-117748201	-	protein_coding	3.16318
ENSG00000072952.18_3	MRVI1	chr11:10594638-10715535	-	protein_coding	3.10926
ENSG00000111799.20_2	COL12A1	chr6:75794042-75915767	-	protein_coding	3.09429
ENSG00000138944.7_2	KIAA1644	chr22:44639547-44708731	-	protein_coding	3.08096
ENSG00000111404.6_2	RERGL	chr12:18233803-18473041	-	protein_coding	3.07688
ENSG00000072195.14_1	SPEG	chr2:220299568-220363009	+	protein_coding	3.0748
ENSG00000196923.13_3	PDLIM7	chr5:176910395-176924607	-	protein_coding	3.07274
ENSG00000072163.19_3	LIMS2	chr2:128395956-128439360	-	protein_coding	3.06809
ENSG00000187068.2_2	C3orf70	chr3:184795838-184870802	-	protein_coding	3.05513
ENSG00000157570.11_2	TSPAN18	chr11:44748015-44953972	+	protein_coding	3.04808
ENSG00000155760.2_2	FZD7	chr2:202899310-202903168	+	protein_coding	3.04604
ENSG00000172935.8_2	MRGPRF	chr11:68771863-68780877	-	protein_coding	3.03231
ENSG00000152137.6_3	HSPB8	chr12:119616447-119658936	+	protein_coding	3.03122
ENSG00000120251.18_3	GRIA2	chr4:158125334-158287227	+	protein_coding	3.01935
ENSG00000135916.15_3	ITM2C	chr2:231729354-231743963	+	protein_coding	3.01899
ENSG00000197565.15_3	COL4A6	chrX:107398837-107682727	-	protein_coding	3.01437
ENSG00000257184.3_4	AC004080.3	chr7:27203154-27219632	-	protein_coding	3.00482
ENSG00000122420.9_3	PTGFR	chr1:78769568-79005434	+	protein_coding	2.92972
ENSG00000253304.1_2	TMEM200B	chr1:29445940-29450447	-	protein_coding	2.92886
ENSG00000100628.11_2	ASB2	chr14:94400499-94443137	-	protein_coding	2.92272
ENSG00000165186.11_3	PTCHD1	chrX:23352133-23422489	+	protein_coding	2.90391
ENSG00000169271.2_2	HSPB3	chr5:53751431-53752214	+	protein_coding	2.88529
ENSG00000100448.3_2	CTSG	chr14:25042728-25045466	-	protein_coding	2.84886
ENSG00000055118.14_2	KCNH2	chr7:150642049-150675403	-	protein_coding	2.84833
ENSG00000197253.13_2	TPSB2	chr16:1277272-1280185	-	protein_coding	2.83291
ENSG00000241644.2_3	INMT	chr7:30737601-30797218	+	protein_coding	2.82969
ENSG00000156113.22_4	KCNMA1	chr10:78629359-79398127	-	protein_coding	2.81438
ENSG00000183963.18_4	SMTN	chr22:31460091-31500743	+	protein_coding	2.80526
ENSG00000091986.15_3	CCDC80	chr3:112315641-112368377	-	protein_coding	2.80225
ENSG00000107130.9_2	NCS1	chr9:132934857-132999583	+	protein_coding	2.7746
ENSG00000172346.14_2	CSDC2	chr22:41956767-41973745	+	protein_coding	2.76638
ENSG00000257390.5_4	AC023055.1	chr12:56151059-56221330	-	protein_coding	2.76394
ENSG00000177469.12_3	CAVIN1	chr17:40554470-40575535	-	protein_coding	2.74781
ENSG00000178531.5_2	CTXN1	chr19:7989370-7991051	-	protein_coding	2.73872
ENSG00000112208.11_2	BAG2	chr6:57037124-57054631	+	protein_coding	2.72997
ENSG00000269636.1	AC010441.1	chr5:150157867-150176297	+	protein_coding	2.71518
ENSG00000068615.17_3	REEP1	chr2:86441116-86565206	-	protein_coding	2.71421
ENSG00000196924.14_2	FLNA	chrX:153576892-153603006	-	protein_coding	2.6978
ENSG00000079308.16_3	TNS1	chr2:218664512-218867718	-	protein_coding	2.68844
ENSG00000106772.17_3	PRUNE2	chr9:79226292-79521003	-	protein_coding	2.67101
ENSG00000184905.8_2	TCEAL2	chrX:101380660-101382683	+	protein_coding	2.66636
ENSG00000147166.10_2	ITGB1BP2	chrX:70521584-70525221	+	protein_coding	2.66602
ENSG00000182253.14_2	SYNM	chr15:99638420-99675798	+	protein_coding	2.6648
ENSG00000167281.18_3	RBFOX3	chr17:77085427-77512230	-	protein_coding	2.6633
ENSG00000118257.16_3	NRP2	chr2:206546714-206662857	+	protein_coding	2.66058
ENSG00000254692.1_4	AL136295.1	chr14:24658363-24682679	-	protein_coding	2.65767
ENSG00000159251.6_2	ACTC1	chr15:35080297-35088340	-	protein_coding	2.65309
ENSG00000165410.14_2	CFL2	chr14:35175975-35184029	-	protein_coding	2.6451
ENSG00000114200.9_3	BCHE	chr3:165490692-165555260	-	protein_coding	2.64376
ENSG00000283782.1_2	AC116366.3	chr5:131746524-131981771	+	protein_coding	2.64187
ENSG00000169083.16_3	AR	chrX:66763874-66950461	+	protein_coding	2.64168
ENSG00000101951.16_2	PAGE4	chrX:49593863-49598576	+	protein_coding	2.63353
ENSG00000106031.7_2	HOXA13	chr7:27233122-27239725	-	protein_coding	2.6297
ENSG00000175785.12_2	PRIMA1	chr14:94184644-94254827	-	protein_coding	2.62743
ENSG00000135269.17_2	TES	chr7:115850547-115898837	+	protein_coding	2.59956
ENSG00000284461.1_1	RABGEF1	chr7:66093945-66276446	+	protein_coding	2.59834
ENSG00000128285.4_2	MCHR1	chr22:41074754-41078818	+	protein_coding	2.59833
ENSG00000107562.16_2	CXCL12	chr10:44865613-44881941	-	protein_coding	2.59784
ENSG00000169282.17_2	KCNAB1	chr3:155755490-156256927	+	protein_coding	2.57372
ENSG00000140416.19_4	TPM1	chr15:63334831-63364114	+	protein_coding	2.56658
ENSG00000122786.19_3	CALD1	chr7:134429003-134655479	+	protein_coding	2.55908
ENSG00000165072.9_3	MAMDC2	chr9:72658497-72841886	+	protein_coding	2.55529
ENSG00000119938.8_2	PPP1R3C	chr10:93388199-93392811	-	protein_coding	2.54989
ENSG00000253250.2_2	C8orf88	chr8:91970865-91997485	-	protein_coding	2.54826
ENSG00000026559.13_3	KCNG1	chr20:49620193-49639666	-	protein_coding	2.54315
ENSG00000116194.12_3	ANGPTL1	chr1:178818840-178840187	-	protein_coding	2.53289
ENSG00000111913.17_4	RIPOR2	chr6:24804510-25042246	-	protein_coding	2.52204
ENSG00000128266.8_2	GNAZ	chr22:23412547-23467224	+	protein_coding	2.51712
ENSG00000167779.7_2	IGFBP6	chr12:53491220-53496129	+	protein_coding	2.50998
ENSG00000171951.4_3	SCG2	chr2:224461658-224467221	-	protein_coding	2.50479
ENSG00000163751.3_2	CPA3	chr3:148583043-148614983	+	protein_coding	2.50042
ENSG00000167414.4_2	GNG8	chr19:47137333-47137942	-	protein_coding	2.49666
ENSG00000197321.14_2	SVIL	chr10:29746267-30025710	-	protein_coding	2.48987
ENSG00000140945.16_3	CDH13	chr16:82660408-83834245	+	protein_coding	2.48459
ENSG00000145423.4_2	SFRP2	chr4:154701744-154710272	-	protein_coding	2.48231
ENSG00000109846.7_2	CRYAB	chr11:111779289-111794446	-	protein_coding	2.46917
ENSG00000173546.7_2	CSPG4	chr15:75966663-76005189	-	protein_coding	2.46808
ENSG00000198753.11_3	PLXNB3	chrX:153029651-153044801	+	protein_coding	2.4578
ENSG00000152583.12_3	SPARCL1	chr4:88394487-88452213	-	protein_coding	2.44401
ENSG00000140682.18_3	TGFB1I1	chr16:31482906-31489281	+	protein_coding	2.44365
ENSG00000145012.13_3	LPP	chr3:187871072-188608460	+	protein_coding	2.44353
ENSG00000105974.11_3	CAV1	chr7:116164839-116201238	+	protein_coding	2.44276
ENSG00000137077.7_3	CCL21	chr9:34709002-34710121	-	protein_coding	2.42789
ENSG00000025423.11_3	HSD17B6	chr12:57145945-57181574	+	protein_coding	2.42749
ENSG00000162998.4_2	FRZB	chr2:183698002-183731890	-	protein_coding	2.41444
ENSG00000125868.15_2	DSTN	chr20:17550508-17590564	+	protein_coding	2.41232
ENSG00000239264.8_3	TXNDC5	chr6:7881750-7911047	-	protein_coding	2.40958
ENSG00000198624.12_2	CCDC69	chr5:150560613-150603706	-	protein_coding	2.39584
ENSG00000173267.13_2	SNCG	chr10:88718375-88723017	+	protein_coding	2.38789
ENSG00000197380.10_2	DACT3	chr19:47150869-47164395	-	protein_coding	2.36767
ENSG00000266964.5_3	FXYD1	chr19:35629712-35634013	+	protein_coding	2.36395
ENSG00000144824.20_3	PHLDB2	chr3:111451344-111695364	+	protein_coding	2.35884
ENSG00000171873.7_2	ADRA1D	chr20:4201278-4229721	-	protein_coding	2.35214
ENSG00000144668.11_3	ITGA9	chr3:37493606-37865005	+	protein_coding	2.34096
ENSG00000198947.15_3	DMD	chrX:31115794-33357558	-	protein_coding	2.32006
ENSG00000181856.14_2	SLC2A4	chr17:7184986-7191576	+	protein_coding	2.31756
ENSG00000168386.18_3	FILIP1L	chr3:99548985-99833357	-	protein_coding	2.30727
ENSG00000171864.4_2	PRND	chr20:4702556-4709106	+	protein_coding	2.30258
ENSG00000165995.18_2	CACNB2	chr10:18429606-18830798	+	protein_coding	2.28759
ENSG00000175229.6_2	GAL3ST3	chr11:65809423-65816651	-	protein_coding	2.28514
ENSG00000059915.16_3	PSD	chr10:104162374-104181296	-	protein_coding	2.28314
ENSG00000122574.10_2	WIPF3	chr7:29846102-29956682	+	protein_coding	2.26709
ENSG00000124440.15_2	HIF3A	chr19:46800303-46846690	+	protein_coding	2.26311
ENSG00000063322.13_2	MED29	chr19:39881943-39891277	+	protein_coding	2.25377
ENSG00000172236.16_2	TPSAB1	chr16:1290697-1292555	+	protein_coding	2.24988
ENSG00000170323.8_2	FABP4	chr8:82390654-82395498	-	protein_coding	2.23971
ENSG00000151067.21_3	CACNA1C	chr12:2079952-2807116	+	protein_coding	2.23959
ENSG00000155886.11_2	SLC24A2	chr9:19507450-19786926	-	protein_coding	2.2371
ENSG00000270181.2_3	BIVM-ERCC5	chr13:103451460-103528351	+	protein_coding	2.23232
ENSG00000249992.1_2	TMEM158	chr3:45265958-45267770	-	protein_coding	2.23206
ENSG00000123146.19_3	ADGRE5	chr19:14491313-14519537	+	protein_coding	2.22805
ENSG00000047648.21_3	ARHGAP6	chrX:11155663-11683821	-	protein_coding	2.21751
ENSG00000143196.4_2	DPT	chr1:168664697-168698502	-	protein_coding	2.20925
ENSG00000197461.13_3	PDGFA	chr7:536895-559933	-	protein_coding	2.19499
ENSG00000147027.3_2	TMEM47	chrX:34645181-34675405	-	protein_coding	2.19446
ENSG00000120658.13_3	ENOX1	chr13:43787654-44361044	-	protein_coding	2.18954
ENSG00000076706.16_3	MCAM	chr11:119179239-119192231	-	protein_coding	2.18896
ENSG00000067840.12_2	PDZD4	chrX:153067621-153096020	-	protein_coding	2.18891
ENSG00000241978.9_3	AKAP2	chr9:112810878-112934792	+	protein_coding	2.18182
ENSG00000148357.12	HMCN2	chr9:133046882-133309510	+	protein_coding	2.17978
ENSG00000137801.10_3	THBS1	chr15:39873280-39891667	+	protein_coding	2.17836
ENSG00000170166.5_3	HOXD4	chr2:177015950-177017954	+	protein_coding	2.17238
ENSG00000198625.12_2	MDM4	chr1:204485507-204527248	+	protein_coding	2.16327
ENSG00000171724.2_3	VAT1L	chr16:77822427-78014004	+	protein_coding	2.16177
ENSG00000158445.9_3	KCNB1	chr20:47909931-48100834	-	protein_coding	2.15905
ENSG00000132702.12_2	HAPLN2	chr1:156589086-156595517	+	protein_coding	2.15384
ENSG00000166128.12_2	RAB8B	chr15:63481668-63559981	+	protein_coding	2.14409
ENSG00000112214.10_3	FHL5	chr6:97010424-97064512	+	protein_coding	2.14357
ENSG00000172465.13_3	TCEAL1	chrX:102883632-102885881	+	protein_coding	2.14247
ENSG00000131097.6_2	HIGD1B	chr17:42923721-42927848	+	protein_coding	2.13822
ENSG00000153902.13_3	LGI4	chr19:35615417-35633355	-	protein_coding	2.13558
ENSG00000118407.14_3	FILIP1	chr6:76001575-76203454	-	protein_coding	2.12628
ENSG00000179820.15_3	MYADM	chr19:54369477-54379691	+	protein_coding	2.12385
ENSG00000143772.9_3	ITPKB	chr1:226819391-226927024	-	protein_coding	2.11734
ENSG00000205795.4_2	CYS1	chr2:10196907-10221071	-	protein_coding	2.11544
ENSG00000164823.9_2	OSGIN2	chr8:90914087-90940116	+	protein_coding	2.11351
ENSG00000106723.16_2	SPIN1	chr9:91003334-91093609	+	protein_coding	2.11168
ENSG00000119681.11_3	LTBP2	chr14:74964873-75079081	-	protein_coding	2.10844
ENSG00000187479.5_3	C11orf96	chr11:43946892-43965888	+	protein_coding	2.10204
ENSG00000075035.9_3	WSCD2	chr12:108523248-108644314	+	protein_coding	2.09772
ENSG00000035862.12_3	TIMP2	chr17:76849059-76921469	-	protein_coding	2.09366
ENSG00000164106.7_2	SCRG1	chr4:174305852-174327531	-	protein_coding	2.09291
ENSG00000112562.18_2	SMOC2	chr6:168841831-169073984	+	protein_coding	2.09201
ENSG00000115641.18_3	FHL2	chr2:105974169-106054970	-	protein_coding	2.09077
ENSG00000130226.16_3	DPP6	chr7:153584182-154685995	+	protein_coding	2.08859
ENSG00000133142.17_3	TCEAL4	chrX:102831159-102842664	+	protein_coding	2.08201
ENSG00000196557.12_1	CACNA1H	chr16:1203121-1271772	+	protein_coding	2.08078
ENSG00000182963.9_3	GJC1	chr17:42875816-42908184	-	protein_coding	2.07984
ENSG00000107954.10_3	NEURL1	chr10:105253736-105352309	+	protein_coding	2.07889
ENSG00000165996.13_3	HACD1	chr10:17631031-17659376	-	protein_coding	2.07718
ENSG00000149534.8_2	MS4A2	chr11:59855734-59865939	+	protein_coding	2.07702
ENSG00000162520.14_3	SYNC	chr1:33145961-33169197	-	protein_coding	2.07048
ENSG00000170955.9_3	CAVIN3	chr11:6340176-6341877	-	protein_coding	2.07016
ENSG00000064205.10_2	WISP2	chr20:43343485-43357150	+	protein_coding	2.07015
ENSG00000129473.9_3	BCL2L2	chr14:23767999-23780968	+	protein_coding	2.0593
ENSG00000176956.12_2	LY6H	chr8:144239331-144242128	-	protein_coding	2.05637
ENSG00000004776.12_2	HSPB6	chr19:36245470-36248980	-	protein_coding	2.05266
ENSG00000198932.12_3	GPRASP1	chrX:101906294-101914011	+	protein_coding	2.0461
ENSG00000135424.15_3	ITGA7	chr12:56078352-56109827	-	protein_coding	2.03972
ENSG00000109610.5_2	SOD3	chr4:24791534-24802464	+	protein_coding	2.03389
ENSG00000198848.12_2	CES1	chr16:55836763-55867249	-	protein_coding	2.03127
ENSG00000081803.15_4	CADPS2	chr7:121958479-122526813	-	protein_coding	2.03005
ENSG00000170276.5_3	HSPB2	chr11:111782966-111784817	+	protein_coding	2.02994
ENSG00000151468.10_4	CCDC3	chr10:12938625-13141652	-	protein_coding	2.02755
ENSG00000134138.19_2	MEIS2	chr15:37181405-37393500	-	protein_coding	2.02531
ENSG00000168743.12_3	NPNT	chr4:106815932-106925184	+	protein_coding	2.02509
ENSG00000127241.16_3	MASP1	chr3:186935073-187009810	-	protein_coding	2.02285
ENSG00000070808.15_3	CAMK2A	chr5:149599054-149669854	-	protein_coding	2.02208
ENSG00000166482.11_2	MFAP4	chr17:19286755-19290553	-	protein_coding	2.0207
ENSG00000167641.10_2	PPP1R14A	chr19:38741877-38747231	-	protein_coding	2.01824
ENSG00000122035.6_2	RASL11A	chr13:27844464-27847827	+	protein_coding	2.0155
ENSG00000185585.19_3	OLFML2A	chr9:127539437-127577164	+	protein_coding	2.01532
ENSG00000103710.10_2	RASL12	chr15:65345675-65369028	-	protein_coding	2.00936
ENSG00000185532.15_3	PRKG1	chr10:52751118-54058110	+	protein_coding	2.00392
ENSG00000166923.10_2	GREM1	chr15:33010175-33037308	+	protein_coding	2.00387
ENSG00000173068.17_3	BNC2	chr9:16409501-16870841	-	protein_coding	1.98822
ENSG00000189409.13_3	MMP23B	chr1:1567474-1570639	+	protein_coding	1.98683
ENSG00000112210.11_2	RAB23	chr6:57051790-57087112	-	protein_coding	1.98549
ENSG00000143028.8_2	SYPL2	chr1:110009250-110024759	+	protein_coding	1.98199
ENSG00000140092.14_2	FBLN5	chr14:92335756-92414331	-	protein_coding	1.98159
ENSG00000080709.14_3	KCNN2	chr5:113696642-113832197	+	protein_coding	1.97147
ENSG00000106211.8_2	HSPB1	chr7:75931861-75933612	+	protein_coding	1.97044
ENSG00000160789.19_2	LMNA	chr1:156052364-156109880	+	protein_coding	1.96175
ENSG00000143768.12_3	LEFTY2	chr1:226124298-226129189	-	protein_coding	1.96127
ENSG00000145147.19_4	SLIT2	chr4:20254883-20622184	+	protein_coding	1.95728
ENSG00000185432.11_2	METTL7A	chr12:51317255-51326300	+	protein_coding	1.95033
ENSG00000113231.13_3	PDE8B	chr5:76506274-76725632	+	protein_coding	1.94998
ENSG00000072110.13_4	ACTN1	chr14:69340860-69446157	-	protein_coding	1.94609
ENSG00000171992.12_2	SYNPO	chr5:149980642-150038782	+	protein_coding	1.9409
ENSG00000168830.7_3	HTR1E	chr6:87647024-87726401	+	protein_coding	1.93659
ENSG00000123570.3_3	RAB9B	chrX:103077252-103087158	-	protein_coding	1.92926
ENSG00000158270.11_3	COLEC12	chr18:316740-500722	-	protein_coding	1.92469
ENSG00000122367.19_3	LDB3	chr10:88428206-88495825	+	protein_coding	1.92414
ENSG00000118523.5_2	CTGF	chr6:132269316-132272513	-	protein_coding	1.9228
ENSG00000148660.20_2	CAMK2G	chr10:75572259-75634349	-	protein_coding	1.92059
ENSG00000168214.20_4	RBPJ	chr4:26165077-26436753	+	protein_coding	1.91994
ENSG00000068383.18_2	INPP5A	chr10:134351324-134596984	+	protein_coding	1.91931
ENSG00000175879.8_3	HOXD8	chr2:176994422-176997423	+	protein_coding	1.91256
ENSG00000126458.3_2	RRAS	chr19:50138549-50143458	-	protein_coding	1.90778
ENSG00000176490.4_3	DIRAS1	chr19:2714565-2721416	-	protein_coding	1.90527
ENSG00000164128.6_3	NPY1R	chr4:164245113-164265984	-	protein_coding	1.90268
ENSG00000127990.15_2	SGCE	chr7:94214542-94285521	-	protein_coding	1.90262
ENSG00000182492.15_2	BGN	chrX:152760397-152775012	+	protein_coding	1.90161
ENSG00000132329.10_2	RAMP1	chr2:238767536-238820756	+	protein_coding	1.89926
ENSG00000138185.19_4	ENTPD1	chr10:97471536-97629452	+	protein_coding	1.89252
ENSG00000131094.3_2	C1QL1	chr17:43037061-43045439	-	protein_coding	1.89229
ENSG00000111696.11_3	NT5DC3	chr12:104164231-104234975	-	protein_coding	1.89128
ENSG00000065717.14_3	TLE2	chr19:2997636-3047633	-	protein_coding	1.88599
ENSG00000136546.13_2	SCN7A	chr2:167260083-167350757	-	protein_coding	1.87417
ENSG00000132639.12_3	SNAP25	chr20:10199478-10288066	+	protein_coding	1.87374
ENSG00000180772.6_2	AGTR2	chrX:115301975-115306225	+	protein_coding	1.87373
ENSG00000170577.7_2	SIX2	chr2:45232300-45236569	-	protein_coding	1.87028
ENSG00000185761.10_2	ADAMTSL5	chr19:1505017-1513603	-	protein_coding	1.86896
ENSG00000137267.5_2	TUBB2A	chr6:3153903-3157760	-	protein_coding	1.86742
ENSG00000187239.16_2	FNBP1	chr9:132649466-132805473	-	protein_coding	1.86715
ENSG00000134245.17_2	WNT2B	chr1:113009163-113072787	+	protein_coding	1.86653
ENSG00000167657.13_3	DAPK3	chr19:3958451-3971121	-	protein_coding	1.86129
ENSG00000144730.17_2	IL17RD	chr3:57124010-57204334	-	protein_coding	1.8607
ENSG00000198768.10_2	APCDD1L	chr20:57034157-57090187	-	protein_coding	1.85111
ENSG00000143867.6_2	OSR1	chr2:19551246-19558414	-	protein_coding	1.84958
ENSG00000073712.14_3	FERMT2	chr14:53323986-53419153	-	protein_coding	1.84532
ENSG00000272772.1_4	AC104109.3	chr5:133502861-133561762	-	protein_coding	1.84486
ENSG00000144647.5_2	POMGNT2	chr3:43120724-43147568	-	protein_coding	1.84458
ENSG00000150995.18_3	ITPR1	chr3:4535032-4889524	+	protein_coding	1.84339
ENSG00000007866.19_4	TEAD3	chr6:35441374-35464853	-	protein_coding	1.83976
ENSG00000141052.17_2	MYOCD	chr17:12569207-12672266	+	protein_coding	1.83884
ENSG00000088320.3_2	REM1	chr20:30063096-30072708	+	protein_coding	1.83872
ENSG00000106624.10_3	AEBP1	chr7:44143960-44154161	+	protein_coding	1.83541
ENSG00000142910.15_2	TINAGL1	chr1:32042086-32053287	+	protein_coding	1.83119
ENSG00000177119.15_3	ANO6	chr12:45609770-45834187	+	protein_coding	1.81482
ENSG00000166501.12_3	PRKCB	chr16:23847322-24231932	+	protein_coding	1.81359
ENSG00000157303.10_3	SUSD3	chr9:95820970-95847420	+	protein_coding	1.81322
ENSG00000185567.6_2	AHNAK2	chr14:105403581-105444694	-	protein_coding	1.8105
ENSG00000276409.4_2	CCL14	chr17:34310327-34314040	-	protein_coding	1.80767
ENSG00000156298.12_3	TSPAN7	chrX:38420623-38548174	+	protein_coding	1.80479
ENSG00000171004.18_4	HS6ST2	chrX:131760044-132095423	-	protein_coding	1.80469
ENSG00000104936.17_3	DMPK	chr19:46272975-46285810	-	protein_coding	1.80283
ENSG00000114923.16_3	SLC4A3	chr2:220492049-220506702	+	protein_coding	1.79912
ENSG00000172466.15_3	ZNF24	chr18:32912176-32925446	-	protein_coding	1.79512
ENSG00000244274.7_3	DBNDD2	chr20:44034697-44039250	+	protein_coding	1.79149
ENSG00000163171.7_2	CDC42EP3	chr2:37869025-37965611	-	protein_coding	1.79062
ENSG00000117569.18_2	PTBP2	chr1:97187221-97289294	+	protein_coding	1.78493
ENSG00000197043.13_2	ANXA6	chr5:150480273-150537443	-	protein_coding	1.78225
ENSG00000249240.2_4	AC069368.1	chr15:65134082-65223118	+	protein_coding	1.78168
ENSG00000154822.17_3	PLCL2	chr3:16844159-17132086	+	protein_coding	1.77615
ENSG00000064309.14_2	CDON	chr11:125825691-125933230	-	protein_coding	1.77328
ENSG00000278500.1_4	AC009336.2	chr2:177015813-177037825	+	protein_coding	1.7711
ENSG00000053702.14_2	NRIP2	chr12:2934514-2944710	-	protein_coding	1.76952
ENSG00000139211.6_2	AMIGO2	chr12:47469490-47473734	-	protein_coding	1.76049
ENSG00000131055.4_2	COX4I2	chr20:30225691-30232809	+	protein_coding	1.76027
ENSG00000177363.4_2	LRRN4CL	chr11:62453874-62457371	-	protein_coding	1.75922
ENSG00000115461.4_3	IGFBP5	chr2:217536828-217560248	-	protein_coding	1.75822
ENSG00000110880.10_3	CORO1C	chr12:109038885-109125372	-	protein_coding	1.75653
ENSG00000008441.16_4	NFIX	chr19:13106422-13209610	+	protein_coding	1.75491
ENSG00000166333.13_3	ILK	chr11:6624938-6632105	+	protein_coding	1.75474
ENSG00000137124.7_3	ALDH1B1	chr9:38392661-38398658	+	protein_coding	1.75163
ENSG00000240771.6_2	ARHGEF25	chr12:58003963-58013162	+	protein_coding	1.74961
ENSG00000112183.14_2	RBM24	chr6:17281577-17294106	+	protein_coding	1.7491
ENSG00000162545.5_2	CAMK2N1	chr1:20808884-20812713	-	protein_coding	1.74407
ENSG00000243335.9_3	KCTD7	chr7:66093754-66114054	+	protein_coding	1.73763
ENSG00000107738.19_3	VSIR	chr10:73507316-73533255	-	protein_coding	1.73411
ENSG00000275832.4_2	ARHGAP23	chr17:36575523-36668628	+	protein_coding	1.73102
ENSG00000130700.6_2	GATA5	chr20:61038553-61051026	-	protein_coding	1.72926
ENSG00000050165.17_2	DKK3	chr11:11984653-12031316	-	protein_coding	1.72921
ENSG00000068831.18_3	RASGRP2	chr11:64494383-64512928	-	protein_coding	1.72917
ENSG00000141404.15_3	GNAL	chr18:11688955-11885684	+	protein_coding	1.72408
ENSG00000189129.13_2	PLAC9	chr10:81891438-81905115	+	protein_coding	1.71958
ENSG00000140807.6_3	NKD1	chr16:50582241-50683160	+	protein_coding	1.71088
ENSG00000261150.2_2	EPPK1	chr8:144939497-144952632	-	protein_coding	1.70334
ENSG00000155099.7_3	TMEM55A	chr8:92006024-92053292	-	protein_coding	1.70076
ENSG00000221995.5_3	TIAF1	chr17:27400539-27405875	-	protein_coding	1.69952
ENSG00000107518.16_3	ATRNL1	chr10:116853124-117708503	+	protein_coding	1.69532
ENSG00000141448.8_2	GATA6	chr18:19749404-19782491	+	protein_coding	1.69496
ENSG00000104415.13_3	WISP1	chr8:134203282-134242587	+	protein_coding	1.68836
ENSG00000104369.4_2	JPH1	chr8:75146935-75233563	-	protein_coding	1.68168
ENSG00000133863.7_2	TEX15	chr8:30689060-30748122	-	protein_coding	1.67979
ENSG00000110328.5_3	GALNT18	chr11:11292423-11643552	-	protein_coding	1.67602
ENSG00000198354.6_3	DCAF12L2	chrX:125297482-125300080	-	protein_coding	1.67564
ENSG00000268861.6_4	AC008878.3	chr19:7447720-7537363	+	protein_coding	1.66939
ENSG00000175048.16_3	ZDHHC14	chr6:157802165-158099178	+	protein_coding	1.66612
ENSG00000105971.14_2	CAV2	chr7:115927434-116148595	+	protein_coding	1.66181
ENSG00000196616.13_2	ADH1B	chr4:100226121-100273917	-	protein_coding	1.65986
ENSG00000234631.1	AL162407.1	chr10:115674530-115676949	+	protein_coding	1.65938
ENSG00000174175.16_4	SELP	chr1:169558087-169599431	-	protein_coding	1.65778
ENSG00000214357.8_2	NEURL1B	chr5:172068269-172118543	+	protein_coding	1.65661
ENSG00000166148.3_2	AVPR1A	chr12:63536539-63544722	-	protein_coding	1.64941
ENSG00000109472.13_2	CPE	chr4:166282346-166419472	+	protein_coding	1.64932
ENSG00000104728.15_4	ARHGEF10	chr8:1772142-1906807	+	protein_coding	1.64208
ENSG00000267952.1_4	AC008878.1	chr19:7571938-7584508	+	protein_coding	1.63921
ENSG00000130402.11_3	ACTN4	chr19:39138289-39222223	+	protein_coding	1.63575
ENSG00000135842.16_2	FAM129A	chr1:184759858-184943682	-	protein_coding	1.63123
ENSG00000081189.15_3	MEF2C	chr5:88012934-88200074	-	protein_coding	1.63117
ENSG00000169504.14_2	CLIC4	chr1:25071848-25170815	+	protein_coding	1.63098
ENSG00000101605.12_3	MYOM1	chr18:3066805-3220106	-	protein_coding	1.61884
ENSG00000188153.12_3	COL4A5	chrX:107683074-107940775	+	protein_coding	1.61795
ENSG00000168497.4_3	CAVIN2	chr2:192699028-192711981	-	protein_coding	1.61685
ENSG00000100307.12_3	CBX7	chr22:39516172-39548679	-	protein_coding	1.61609
ENSG00000127743.5_2	IL17B	chr5:148750887-148783765	-	protein_coding	1.61402
ENSG00000128709.12_3	HOXD9	chr2:176987448-176989665	+	protein_coding	1.61288
ENSG00000178860.8_2	MSC	chr8:72753784-72756703	-	protein_coding	1.60446
ENSG00000141560.14_2	FN3KRP	chr17:80674559-80688204	+	protein_coding	1.60183
ENSG00000148411.7_2	NACC2	chr9:138898383-138987131	-	protein_coding	1.59904
ENSG00000131171.12_3	SH3BGRL	chrX:80457442-80554046	+	protein_coding	1.59838
ENSG00000147526.19_3	TACC1	chr8:38585704-38710546	+	protein_coding	1.5942
ENSG00000159884.11_3	CCDC107	chr9:35658287-35661508	+	protein_coding	1.59183
ENSG00000127528.5_2	KLF2	chr19:16435628-16438685	+	protein_coding	1.59096
ENSG00000100234.11_2	TIMP3	chr22:33197687-33259030	+	protein_coding	1.58922
ENSG00000253368.3_3	TRNP1	chr1:27320198-27327389	+	protein_coding	1.5885
