# Supplementary material for: Integrated Transcriptomic Analysis of the miRNA–mRNA Interaction Network in Thin Endometrium
Source: Front Genet. 2021 Mar 16;12:589408. doi: 10.3389/fgene.2021.589408 (PMC8009322; doi:10.3389/fgene.2021.589408)
Supplement: Supplementary file 2 [file Table_2.xlsx]

## Sheet: Sheet1
Supplemental Table 2. Downregulated genes in thin endometrium
Track_id	Gene_Name	Locus	Strand	Gene_Type	log2FC
ENSG00000259040.5_3	BLOC1S5-TXNDC5	chr6:7881755-8064597	-	protein_coding	-6.17074
ENSG00000197745.2_2	SCGB1D4	chr11:62063749-62066536	-	protein_coding	-5.26836
ENSG00000125144.13_4	MT1G	chr16:56700643-56701977	-	protein_coding	-5.04964
ENSG00000184502.3_2	GAST	chr17:39868578-39872221	+	protein_coding	-4.99257
ENSG00000096006.11_2	CRISP3	chr6:49695097-49712150	-	protein_coding	-4.97961
ENSG00000154269.14_2	ENPP3	chr6:131949582-132068558	+	protein_coding	-4.84726
ENSG00000205358.3_2	MT1H	chr16:56703726-56705041	+	protein_coding	-4.55738
ENSG00000107984.9_2	DKK1	chr10:54074056-54077802	+	protein_coding	-4.47938
ENSG00000163993.6_2	S100P	chr4:6694796-6698897	+	protein_coding	-4.39694
ENSG00000164825.3_2	DEFB1	chr8:6728097-6735544	-	protein_coding	-4.27082
ENSG00000198535.5_2	C2CD4A	chr15:62359176-62363116	+	protein_coding	-4.22262
ENSG00000124939.5_2	SCGB2A1	chr11:61976140-61981411	+	protein_coding	-4.20817
ENSG00000112299.7_2	VNN1	chr6:133002729-133035188	-	protein_coding	-4.19521
ENSG00000134258.12	VTCN1	chr1:117686209-117753556	-	protein_coding	-4.12903
ENSG00000124935.3_2	SCGB1D2	chr11:62009682-62012280	+	protein_coding	-4.12678
ENSG00000198417.6_2	MT1F	chr16:56691606-56694610	+	protein_coding	-4.1225
ENSG00000158014.14_2	SLC30A2	chr1:26363743-26372624	-	protein_coding	-4.01599
ENSG00000205038.11_3	PKHD1L1	chr8:110374706-110542559	+	protein_coding	-3.99392
ENSG00000011052.21_3	NME1-NME2	chr17:49230951-49249105	+	protein_coding	-3.96638
ENSG00000039068.18_3	CDH1	chr16:68771128-68869451	+	protein_coding	-3.83437
ENSG00000135069.13_2	PSAT1	chr9:80912059-80945009	+	protein_coding	-3.79777
ENSG00000157765.11_3	SLC34A2	chr4:25656923-25680370	+	protein_coding	-3.74753
ENSG00000115523.16_2	GNLY	chr2:85912298-85925977	+	protein_coding	-3.73555
ENSG00000113924.11_3	HGD	chr3:120347020-120401418	-	protein_coding	-3.67904
ENSG00000243709.1_3	LEFTY1	chr1:226073982-226099082	-	protein_coding	-3.67207
ENSG00000175793.11_3	SFN	chr1:27189629-27190948	+	protein_coding	-3.6717
ENSG00000132698.14_3	RAB25	chr1:156030951-156040305	+	protein_coding	-3.65998
ENSG00000094755.16_3	GABRP	chr5:170190354-170241051	+	protein_coding	-3.65383
ENSG00000135373.12_2	EHF	chr11:34642640-34682604	+	protein_coding	-3.6064
ENSG00000047457.13_2	CP	chr3:148880197-148939842	-	protein_coding	-3.56282
ENSG00000184731.5_2	FAM110C	chr2:38814-46870	-	protein_coding	-3.55329
ENSG00000184709.7_3	LRRC26	chr9:140063210-140064503	-	protein_coding	-3.55231
ENSG00000143882.10_3	ATP6V1C2	chr2:10861775-10925236	+	protein_coding	-3.52845
ENSG00000165215.6_3	CLDN3	chr7:73183327-73184600	-	protein_coding	-3.52764
ENSG00000189143.9_3	CLDN4	chr7:73213872-73247023	+	protein_coding	-3.51219
ENSG00000143125.5_2	PROK1	chr1:110993822-110999976	+	protein_coding	-3.48669
ENSG00000145824.12_2	CXCL14	chr5:134906369-134914969	-	protein_coding	-3.46334
ENSG00000188488.13_3	SERPINA5	chr14:95027779-95059457	+	protein_coding	-3.46019
ENSG00000197142.10_2	ACSL5	chr10:114133776-114188138	+	protein_coding	-3.45638
ENSG00000162551.13_4	ALPL	chr1:21835865-21904905	+	protein_coding	-3.44517
ENSG00000154645.13_3	CHODL	chr21:19273580-19639690	+	protein_coding	-3.43671
ENSG00000102554.13_2	KLF5	chr13:73629114-73651680	+	protein_coding	-3.42833
ENSG00000188959.9_2	C9orf152	chr9:112952328-112970469	-	protein_coding	-3.41361
ENSG00000189334.8_2	S100A14	chr1:153586731-153589462	-	protein_coding	-3.3981
ENSG00000131203.12_3	IDO1	chr8:39759794-39785963	+	protein_coding	-3.39362
ENSG00000198963.10_2	RORB	chr9:77112281-77308093	+	protein_coding	-3.38316
ENSG00000111110.11_2	PPM1H	chr12:63037762-63328817	-	protein_coding	-3.37817
ENSG00000123838.10_2	C4BPA	chr1:207277607-207318317	+	protein_coding	-3.36646
ENSG00000159167.11_2	STC1	chr8:23699428-23712320	-	protein_coding	-3.36569
ENSG00000095596.11_2	CYP26A1	chr10:94833232-94837647	+	protein_coding	-3.35971
ENSG00000162896.5_2	PIGR	chr1:207101863-207119811	-	protein_coding	-3.3527
ENSG00000170893.3_2	TRH	chr3:129693148-129696781	+	protein_coding	-3.33811
ENSG00000147676.13_2	MAL2	chr8:120177273-120257913	+	protein_coding	-3.33652
ENSG00000167346.7_4	MMP26	chr11:4726157-5013659	+	protein_coding	-3.33103
ENSG00000096696.13_3	DSP	chr6:7541808-7586950	+	protein_coding	-3.31335
ENSG00000158050.4_2	DUSP2	chr2:96808905-96811179	-	protein_coding	-3.30905
ENSG00000105825.11_2	TFPI2	chr7:93514709-93520303	-	protein_coding	-3.29827
ENSG00000205502.3_2	C2CD4B	chr15:62455734-62457482	-	protein_coding	-3.29119
ENSG00000155850.7_2	SLC26A2	chr5:149340300-149373018	+	protein_coding	-3.28141
ENSG00000167644.11_3	C19orf33	chr19:38794801-38795649	+	protein_coding	-3.26503
ENSG00000100453.12_2	GZMB	chr14:25100160-25103473	-	protein_coding	-3.26404
ENSG00000119888.10_2	EPCAM	chr2:47572297-47614740	+	protein_coding	-3.25248
ENSG00000149573.8_2	MPZL2	chr11:118124118-118135251	-	protein_coding	-3.25219
ENSG00000168528.11_2	SERINC2	chr1:31882412-31907527	+	protein_coding	-3.24668
ENSG00000162174.12_3	ASRGL1	chr11:62104920-62160884	+	protein_coding	-3.24503
ENSG00000173452.13_2	TMEM196	chr7:19758933-19813221	-	protein_coding	-3.22607
ENSG00000124237.5_2	C20orf85	chr20:56725960-56736206	+	protein_coding	-3.22357
ENSG00000135480.15_3	KRT7	chr12:52626304-52645970	+	protein_coding	-3.21803
ENSG00000016402.13_3	IL20RA	chr6:137321108-137366317	-	protein_coding	-3.21772
ENSG00000117595.10_3	IRF6	chr1:209958968-209979520	-	protein_coding	-3.21337
ENSG00000006377.10_2	DLX6	chr7:96634860-96640351	+	protein_coding	-3.21131
ENSG00000131941.7_2	RHPN2	chr19:33469499-33555794	-	protein_coding	-3.20648
ENSG00000166145.14_3	SPINT1	chr15:41136216-41150405	+	protein_coding	-3.20203
ENSG00000125618.16_2	PAX8	chr2:113973574-114036527	-	protein_coding	-3.19801
ENSG00000137857.17_2	DUOX1	chr15:45422131-45457774	+	protein_coding	-3.19791
ENSG00000149418.10_2	ST14	chr11:130029457-130080271	+	protein_coding	-3.18864
ENSG00000163406.10_2	SLC15A2	chr3:121612936-121662949	+	protein_coding	-3.17917
ENSG00000129654.7_2	FOXJ1	chr17:74132414-74137380	-	protein_coding	-3.16511
ENSG00000169550.12_2	MUC15	chr11:26580580-26593780	-	protein_coding	-3.15948
ENSG00000052344.15_2	PRSS8	chr16:31142754-31147083	-	protein_coding	-3.14723
ENSG00000168079.16_3	SCARA5	chr8:27727399-27850244	-	protein_coding	-3.12669
ENSG00000124664.10_2	SPDEF	chr6:34505579-34524110	-	protein_coding	-3.12318
ENSG00000091947.9_2	TMEM101	chr17:42088556-42101314	-	protein_coding	-3.12171
ENSG00000213793.5_3	ZNF888	chr19:53407670-53426734	-	protein_coding	-3.11448
ENSG00000081181.7_2	ARG2	chr14:68086515-68118437	+	protein_coding	-3.11383
ENSG00000174514.12_3	MFSD4A	chr1:205538013-205572046	+	protein_coding	-3.11288
ENSG00000176532.3_2	PRR15	chr7:29603427-29606911	+	protein_coding	-3.11177
ENSG00000116299.16_2	KIAA1324	chr1:109656301-109749403	+	protein_coding	-3.07885
ENSG00000105880.4_2	DLX5	chr7:96649704-96654409	-	protein_coding	-3.06118
ENSG00000115112.7_2	TFCP2L1	chr2:121974163-122042783	-	protein_coding	-3.05628
ENSG00000114638.7_3	UPK1B	chr3:118892364-118924000	+	protein_coding	-3.04648
ENSG00000165507.8_3	C10orf10	chr10:45466429-45474258	-	protein_coding	-3.03855
ENSG00000138771.14_3	SHROOM3	chr4:77356253-77704406	+	protein_coding	-3.01495
ENSG00000132746.14_3	ALDH3B2	chr11:67429633-67448671	-	protein_coding	-3.00895
ENSG00000257594.3_3	GALNT4	chr12:89913185-89918583	-	protein_coding	-3.00679
ENSG00000106541.11_2	AGR2	chr7:16831435-16873057	-	protein_coding	-3.00144
ENSG00000263961.6_1	C1orf186	chr1:206238872-206304137	-	protein_coding	-2.9929
ENSG00000170373.8_2	CST1	chr20:23728190-23731905	-	protein_coding	-2.99219
ENSG00000117472.9_2	TSPAN1	chr1:46640745-46651630	+	protein_coding	-2.98935
ENSG00000267795.5_2	SMIM22	chr16:4838398-4846492	+	protein_coding	-2.98343
ENSG00000105855.9_2	ITGB8	chr7:20370325-20455377	+	protein_coding	-2.97857
ENSG00000070526.14_3	ST6GALNAC1	chr17:74620843-74639920	-	protein_coding	-2.96894
ENSG00000108511.9_3	HOXB6	chr17:46673113-46682354	-	protein_coding	-2.96237
ENSG00000205364.3_2	MT1M	chr16:56666145-56667898	+	protein_coding	-2.9544
ENSG00000129354.11_3	AP1M2	chr19:10683347-10697991	-	protein_coding	-2.95017
ENSG00000167183.2_2	PRR15L	chr17:46029333-46035244	-	protein_coding	-2.94451
ENSG00000134709.10_2	HOOK1	chr1:60280458-60342050	+	protein_coding	-2.9405
ENSG00000163624.5_2	CDS1	chr4:85504132-85572491	+	protein_coding	-2.92524
ENSG00000170421.12_3	KRT8	chr12:53290971-53343738	-	protein_coding	-2.91209
ENSG00000164736.5_2	SOX17	chr8:55370495-55373448	+	protein_coding	-2.90208
ENSG00000064655.18_4	EYA2	chr20:45523263-45817492	+	protein_coding	-2.89881
ENSG00000134827.7_2	TCN1	chr11:59620273-59634048	-	protein_coding	-2.87721
ENSG00000078725.12_2	BRINP1	chr9:121915736-122131745	-	protein_coding	-2.87486
ENSG00000120149.8_2	MSX2	chr5:174151536-174157896	+	protein_coding	-2.8675
ENSG00000103942.12_3	HOMER2	chr15:83505698-83654905	-	protein_coding	-2.8674
ENSG00000145103.12_2	ILDR1	chr3:121706170-121741051	-	protein_coding	-2.86719
ENSG00000109062.11_3	SLC9A3R1	chr17:72744791-72765492	+	protein_coding	-2.85766
ENSG00000165443.11_2	PHYHIPL	chr10:60936350-61007534	+	protein_coding	-2.85649
ENSG00000163082.9_2	SGPP2	chr2:223289236-223425667	+	protein_coding	-2.85283
ENSG00000120075.5_3	HOXB5	chr17:46668619-46671323	-	protein_coding	-2.84863
ENSG00000120068.6_3	HOXB8	chr17:46688739-46692301	-	protein_coding	-2.84499
ENSG00000109182.11_2	CWH43	chr4:48988264-49064098	+	protein_coding	-2.84211
ENSG00000152315.4_3	KCNK13	chr14:90528109-90652201	+	protein_coding	-2.83752
ENSG00000180921.6_2	FAM83H	chr8:144806103-144815971	-	protein_coding	-2.83198
ENSG00000088386.16_3	SLC15A1	chr13:99336055-99404908	-	protein_coding	-2.82621
ENSG00000181885.18_3	CLDN7	chr17:7163222-7167302	-	protein_coding	-2.81698
ENSG00000078549.14_3	ADCYAP1R1	chr7:31092076-31151093	+	protein_coding	-2.80999
ENSG00000135678.11_3	CPM	chr12:69235977-69365350	-	protein_coding	-2.79589
ENSG00000135218.17_3	CD36	chr7:79998891-80308593	+	protein_coding	-2.79453
ENSG00000204531.17_3	POU5F1	chr6:31132114-31148508	-	protein_coding	-2.79138
ENSG00000171509.15_3	RXFP1	chr4:159236463-159574524	+	protein_coding	-2.79137
ENSG00000163435.15_3	ELF3	chr1:201977073-201986316	+	protein_coding	-2.78784
ENSG00000128016.5_2	ZFP36	chr19:39897453-39900052	+	protein_coding	-2.77554
ENSG00000163501.6_2	IHH	chr2:219919142-219925189	-	protein_coding	-2.76832
ENSG00000089356.18_4	FXYD3	chr19:35606783-35615228	+	protein_coding	-2.76643
ENSG00000119457.7_2	SLC46A2	chr9:115641200-115653193	-	protein_coding	-2.76558
ENSG00000169347.16_3	GP2	chr16:20320894-20339130	-	protein_coding	-2.75426
ENSG00000138801.8_2	PAPSS1	chr4:108511433-108641608	-	protein_coding	-2.74548
ENSG00000100342.20_2	APOL1	chr22:36649056-36663576	+	protein_coding	-2.7429
ENSG00000102837.6_2	OLFM4	chr13:53602894-53626192	+	protein_coding	-2.73978
ENSG00000112378.11_2	PERP	chr6:138409642-138428648	-	protein_coding	-2.73338
ENSG00000196878.14_3	LAMB3	chr1:209788215-209825811	-	protein_coding	-2.72401
ENSG00000111319.12_3	SCNN1A	chr12:6456009-6486896	-	protein_coding	-2.71445
ENSG00000256977.6	LIMS3	chr2:110656005-110677180	+	protein_coding	-2.70122
ENSG00000095303.14_4	PTGS1	chr9:125132809-125157982	+	protein_coding	-2.70107
ENSG00000257207.5_4	AC112229.3	chr2:111160511-111230652	-	protein_coding	-2.70066
ENSG00000175567.8_3	UCP2	chr11:73685712-73694352	-	protein_coding	-2.70037
ENSG00000188931.3_2	CFAP126	chr1:161334521-161337664	-	protein_coding	-2.69694
ENSG00000131747.14_2	TOP2A	chr17:38544768-38574202	-	protein_coding	-2.69601
ENSG00000105357.15_3	MYH14	chr19:50691443-50813802	+	protein_coding	-2.69586
ENSG00000137269.14_2	LRRC1	chr6:53659295-53788919	+	protein_coding	-2.69459
ENSG00000101443.17_2	WFDC2	chr20:44098346-44110172	+	protein_coding	-2.69411
ENSG00000168389.17_3	MFSD2A	chr1:40420784-40435640	+	protein_coding	-2.69104
ENSG00000185499.16_3	MUC1	chr1:155158300-155162707	-	protein_coding	-2.6825
ENSG00000069482.6_2	GAL	chr11:68451247-68458643	+	protein_coding	-2.68142
ENSG00000126803.9_3	HSPA2	chr14:65002623-65012891	+	protein_coding	-2.67731
ENSG00000152611.11_3	CAPSL	chr5:35904397-35938881	-	protein_coding	-2.66943
ENSG00000075275.16_3	CELSR1	chr22:46756731-46933067	-	protein_coding	-2.66927
ENSG00000177508.11_2	IRX3	chr16:54317216-54320675	-	protein_coding	-2.66349
ENSG00000183943.5_2	PRKX	chrX:3522411-3631649	-	protein_coding	-2.66061
ENSG00000166589.12_3	CDH16	chr16:66942025-66952887	-	protein_coding	-2.64836
ENSG00000164251.4_3	F2RL1	chr5:76114758-76131140	+	protein_coding	-2.63635
ENSG00000137804.12_3	NUSAP1	chr15:41624892-41673248	+	protein_coding	-2.6274
ENSG00000083307.10_3	GRHL2	chr8:102504660-102681954	+	protein_coding	-2.62157
ENSG00000187699.10_3	C2orf88	chr2:190744335-191068210	+	protein_coding	-2.61849
ENSG00000165905.17_3	LARGE2	chr11:45943172-45950647	+	protein_coding	-2.61055
ENSG00000118515.11_3	SGK1	chr6:134490384-134639250	-	protein_coding	-2.60444
ENSG00000115339.13_3	GALNT3	chr2:166604101-166651192	-	protein_coding	-2.59818
ENSG00000204385.10_2	SLC44A4	chr6:31830969-31846823	-	protein_coding	-2.59694
ENSG00000185686.17_4	PRAME	chr22:22890123-22901768	-	protein_coding	-2.59461
ENSG00000137673.8_2	MMP7	chr11:102391239-102401484	-	protein_coding	-2.58652
ENSG00000065361.14_3	ERBB3	chr12:56473641-56497289	+	protein_coding	-2.58414
ENSG00000179813.6_2	FAM216B	chr13:43355686-43365685	+	protein_coding	-2.58396
ENSG00000134014.16_3	ELP3	chr8:27947190-28048673	+	protein_coding	-2.57911
ENSG00000046604.12_2	DSG2	chr18:29078006-29128971	+	protein_coding	-2.57286
ENSG00000182107.6_3	TMEM30B	chr14:61744088-61748558	-	protein_coding	-2.57195
ENSG00000140297.12_3	GCNT3	chr15:59887074-59932438	+	protein_coding	-2.57114
ENSG00000038427.15_3	VCAN	chr5:82767284-82878122	+	protein_coding	-2.56941
ENSG00000170017.12_3	ALCAM	chr3:105085753-105295744	+	protein_coding	-2.56672
ENSG00000168032.8_2	ENTPD3	chr3:40428647-40470110	+	protein_coding	-2.56454
ENSG00000079385.21_3	CEACAM1	chr19:43011456-43065386	-	protein_coding	-2.56421
ENSG00000075891.21_2	PAX2	chr10:102495360-102589698	+	protein_coding	-2.55967
ENSG00000148773.13_3	MKI67	chr10:129894923-129924649	-	protein_coding	-2.55801
ENSG00000173702.7_4	MUC13	chr3:124624289-124672663	-	protein_coding	-2.55768
ENSG00000146038.11_2	DCDC2	chr6:24171984-24358280	-	protein_coding	-2.55298
ENSG00000139292.12_3	LGR5	chr12:71833550-71980090	+	protein_coding	-2.53236
ENSG00000100170.9_2	SLC5A1	chr22:32439019-32509016	+	protein_coding	-2.53148
ENSG00000157992.12_2	KRTCAP3	chr2:27665233-27669348	+	protein_coding	-2.52487
ENSG00000105519.15_3	CAPS	chr19:5911718-5915888	+	protein_coding	-2.52143
ENSG00000171517.5_2	LPAR3	chr1:85277285-85358896	-	protein_coding	-2.51813
ENSG00000122133.16_3	PAEP	chr9:138453602-138458801	+	protein_coding	-2.51767
ENSG00000171234.13_3	UGT2B7	chr4:69917081-69978705	+	protein_coding	-2.51732
ENSG00000050555.17_3	LAMC3	chr9:133884469-133969860	+	protein_coding	-2.51661
ENSG00000139044.10_3	B4GALNT3	chr12:569530-672675	+	protein_coding	-2.50887
ENSG00000145649.7_2	GZMA	chr5:54398476-54406080	+	protein_coding	-2.50853
ENSG00000062485.18_3	CS	chr12:56665483-56694176	-	protein_coding	-2.50682
ENSG00000166959.7_4	MS4A8	chr11:60467047-60483284	+	protein_coding	-2.50295
ENSG00000141738.13_3	GRB7	chr17:37894180-37903544	+	protein_coding	-2.50249
ENSG00000188676.13_2	IDO2	chr8:39792133-39873910	+	protein_coding	-2.50047
ENSG00000173467.8_3	AGR3	chr7:16899029-16921611	-	protein_coding	-2.49714
ENSG00000105664.10_2	COMP	chr19:18893583-18902123	-	protein_coding	-2.48759
ENSG00000124205.15_2	EDN3	chr20:57875482-57901047	+	protein_coding	-2.4846
ENSG00000140254.12_3	DUOXA1	chr15:45409565-45422136	-	protein_coding	-2.48398
ENSG00000075643.5_3	MOCOS	chr18:33767482-33852120	+	protein_coding	-2.48299
ENSG00000159166.13_3	LAD1	chr1:201342372-201369043	-	protein_coding	-2.47597
ENSG00000167642.12_4	SPINT2	chr19:38734675-38783254	+	protein_coding	-2.47554
ENSG00000162073.13_2	PAQR4	chr16:3019246-3023490	+	protein_coding	-2.47499
ENSG00000076944.15_3	STXBP2	chr19:7701767-7712759	+	protein_coding	-2.47283
ENSG00000115594.11_3	IL1R1	chr2:102681004-102796334	+	protein_coding	-2.47212
ENSG00000187446.11_2	CHP1	chr15:41523037-41574088	+	protein_coding	-2.46861
ENSG00000171236.9_3	LRG1	chr19:4536421-4540486	-	protein_coding	-2.46854
ENSG00000177144.7_2	NUDT4P1	chr1:145138424-145139613	-	protein_coding	-2.46752
ENSG00000105523.3_3	FAM83E	chr19:49104067-49118111	-	protein_coding	-2.4663
ENSG00000134569.9_2	LRP4	chr11:46878419-46940193	-	protein_coding	-2.46397
ENSG00000167608.11_2	TMC4	chr19:54663846-54676944	-	protein_coding	-2.4639
ENSG00000163694.14_2	RBM47	chr4:40425284-40632892	-	protein_coding	-2.46329
ENSG00000159640.15_3	ACE	chr17:61554422-61575741	+	protein_coding	-2.46248
ENSG00000104413.15_3	ESRP1	chr8:95653302-95719694	+	protein_coding	-2.46243
ENSG00000178974.9_3	FBXO34	chr14:55738021-55828636	+	protein_coding	-2.45189
ENSG00000143217.8_3	NECTIN4	chr1:161040785-161059389	-	protein_coding	-2.45034
ENSG00000132182.11_2	NUP210	chr3:13357735-13461809	-	protein_coding	-2.43811
ENSG00000076826.9_2	CAMSAP3	chr19:7660788-7683190	+	protein_coding	-2.43064
ENSG00000256671.6_3	LIMS4	chr2:111204217-111230652	-	protein_coding	-2.42962
ENSG00000101276.14_2	SLC52A3	chr20:740724-756658	-	protein_coding	-2.4269
ENSG00000008394.12_3	MGST1	chr12:16500076-16762193	+	protein_coding	-2.42504
ENSG00000121966.6_2	CXCR4	chr2:136871919-136875735	-	protein_coding	-2.42456
ENSG00000178538.9_2	CA8	chr8:61099906-61193971	-	protein_coding	-2.4226
ENSG00000176387.6_2	HSD11B2	chr16:67464555-67471456	+	protein_coding	-2.42137
ENSG00000130545.15_3	CRB3	chr19:6463788-6467232	+	protein_coding	-2.41916
ENSG00000119411.10_2	BSPRY	chr9:116111821-116133513	+	protein_coding	-2.41868
ENSG00000179902.12_2	C1orf194	chr1:109648573-109656479	-	protein_coding	-2.41711
ENSG00000275410.4_2	HNF1B	chr17:36046435-36105238	-	protein_coding	-2.41518
ENSG00000183762.12_2	KREMEN1	chr22:29469066-29564321	+	protein_coding	-2.41486
ENSG00000110484.6_2	SCGB2A2	chr11:62037627-62040628	+	protein_coding	-2.4119
ENSG00000138079.13_2	SLC3A1	chr2:44502597-44548633	+	protein_coding	-2.40815
ENSG00000120057.4_2	SFRP5	chr10:99526508-99531709	-	protein_coding	-2.40582
ENSG00000106688.11_2	SLC1A1	chr9:4490444-4587469	+	protein_coding	-2.40488
ENSG00000143375.14_3	CGN	chr1:151482986-151511168	+	protein_coding	-2.40438
ENSG00000172543.7_3	CTSW	chr11:65647280-65651212	+	protein_coding	-2.40412
ENSG00000168672.3_2	FAM84B	chr8:127564687-127570638	-	protein_coding	-2.40314
ENSG00000111057.10_3	KRT18	chr12:53342655-53346685	+	protein_coding	-2.4026
ENSG00000159399.9_3	HK2	chr2:75061108-75120486	+	protein_coding	-2.40194
ENSG00000019102.11_2	VSIG2	chr11:124617368-124622134	-	protein_coding	-2.40145
ENSG00000180875.4_3	GREM2	chr1:240652873-240775449	-	protein_coding	-2.39929
ENSG00000178750.2_2	STX19	chr3:93733213-93747454	-	protein_coding	-2.39836
ENSG00000101057.15_2	MYBL2	chr20:42295659-42345136	+	protein_coding	-2.38404
ENSG00000160188.9_2	RSPH1	chr21:43892596-43916464	-	protein_coding	-2.38336
ENSG00000124107.5_2	SLPI	chr20:43880880-43883205	-	protein_coding	-2.38138
ENSG00000241106.6_3	HLA-DOB	chr6:32780540-32784825	-	protein_coding	-2.38013
ENSG00000117724.12_2	CENPF	chr1:214776538-214837931	+	protein_coding	-2.3764
ENSG00000100385.13_2	IL2RB	chr22:37521878-37571094	-	protein_coding	-2.37496
ENSG00000066032.18_4	CTNNA2	chr2:79412357-80875986	+	protein_coding	-2.36587
ENSG00000196136.17_3	SERPINA3	chr14:95078714-95090392	+	protein_coding	-2.3652
ENSG00000069812.11_2	HES2	chr1:6472478-6484730	-	protein_coding	-2.36515
ENSG00000168078.9_2	PBK	chr8:27667137-27695612	-	protein_coding	-2.36349
ENSG00000070159.13_2	PTPN3	chr9:112137746-112260593	-	protein_coding	-2.36318
ENSG00000149300.9_3	C11orf52	chr11:111788756-111797596	+	protein_coding	-2.35765
ENSG00000088325.15_2	TPX2	chr20:30327074-30389608	+	protein_coding	-2.35636
ENSG00000118640.10_2	VAMP8	chr2:85788685-85809154	+	protein_coding	-2.34427
ENSG00000188257.10_2	PLA2G2A	chr1:20301924-20306909	-	protein_coding	-2.34048
ENSG00000160179.18_3	ABCG1	chr21:43619799-43717354	+	protein_coding	-2.33522
ENSG00000130066.16_2	SAT1	chrX:23801290-23804343	+	protein_coding	-2.33434
ENSG00000146070.16_2	PLA2G7	chr6:46671938-46703430	-	protein_coding	-2.33363
ENSG00000058085.14_2	LAMC2	chr1:183155373-183214035	+	protein_coding	-2.333
ENSG00000105707.13_2	HPN	chr19:35531410-35557475	+	protein_coding	-2.33225
ENSG00000128039.10_2	SRD5A3	chr4:56212276-56239263	+	protein_coding	-2.32902
ENSG00000136869.13_2	TLR4	chr9:120466610-120479149	+	protein_coding	-2.32247
ENSG00000250366.2_3	TUNAR	chr14:96342729-96391908	+	protein_coding	-2.32217
ENSG00000205403.12_2	CFI	chr4:110661850-110723335	-	protein_coding	-2.3213
ENSG00000117399.13_2	CDC20	chr1:43824626-43828874	+	protein_coding	-2.31923
ENSG00000184564.8_2	SLITRK6	chr13:86366925-86373623	-	protein_coding	-2.31616
ENSG00000277639.2_4	AC007906.2	chr16:53069602-53086785	-	protein_coding	-2.3156
ENSG00000189057.10_3	FAM111B	chr11:58874658-58894883	+	protein_coding	-2.313
ENSG00000173805.15_3	HAP1	chr17:39873994-39890896	-	protein_coding	-2.30184
ENSG00000115884.10_2	SDC1	chr2:20400558-20425194	-	protein_coding	-2.30079
ENSG00000142273.10_2	CBLC	chr19:45281126-45303891	+	protein_coding	-2.30022
ENSG00000158125.9_2	XDH	chr2:31557187-31637581	-	protein_coding	-2.29536
ENSG00000225932.3_3	CTAGE4	chr7:143880559-143883146	+	protein_coding	-2.29291
ENSG00000260914.3_4	AC026464.4	chr16:69333585-69356603	+	protein_coding	-2.29212
ENSG00000134917.9_2	ADAMTS8	chr11:130274820-130298888	-	protein_coding	-2.28813
ENSG00000184363.9_3	PKP3	chr11:392614-404908	+	protein_coding	-2.2879
ENSG00000014257.15_2	ACPP	chr3:132036211-132087142	+	protein_coding	-2.28732
ENSG00000261796.1_3	ISY1-RAB43	chr3:128806418-128879879	-	protein_coding	-2.28531
ENSG00000124466.8_2	LYPD3	chr19:43964939-43969812	-	protein_coding	-2.28278
ENSG00000257057.2_3	C11orf97	chr11:94245598-94265289	+	protein_coding	-2.28235
ENSG00000183691.4_2	NOG	chr17:54671060-54672951	+	protein_coding	-2.28158
ENSG00000091490.10_3	SEL1L3	chr4:25749049-25865382	-	protein_coding	-2.28098
ENSG00000113161.15_3	HMGCR	chr5:74632154-74657929	+	protein_coding	-2.27765
ENSG00000183421.11_2	RIPK4	chr21:43159529-43187266	-	protein_coding	-2.27121
ENSG00000139112.10_3	GABARAPL1	chr12:10365057-10375729	+	protein_coding	-2.2689
ENSG00000179913.10_3	B3GNT3	chr19:17905637-17923891	+	protein_coding	-2.26824
ENSG00000183048.11_3	SLC25A10	chr17:79679266-79688046	+	protein_coding	-2.26592
ENSG00000265590.9_4	AP000275.2	chr21:33951132-33984591	-	protein_coding	-2.26002
ENSG00000164695.4_2	CHMP4C	chr8:82644669-82671750	+	protein_coding	-2.25985
ENSG00000135378.3_2	PRRG4	chr11:32851489-32879669	+	protein_coding	-2.25821
ENSG00000139514.12_3	SLC7A1	chr13:30083547-30169825	-	protein_coding	-2.25805
ENSG00000100219.16_4	XBP1	chr22:29190543-29196585	-	protein_coding	-2.25715
ENSG00000162069.14_3	BICDL2	chr16:3077683-3086927	-	protein_coding	-2.24908
ENSG00000196549.10_2	MME	chr3:154741913-154901518	+	protein_coding	-2.24837
ENSG00000139737.21_4	SLAIN1	chr13:78271989-78338377	+	protein_coding	-2.24487
ENSG00000114346.13_2	ECT2	chr3:172468472-172539264	+	protein_coding	-2.23577
ENSG00000157856.10_2	DRC1	chr2:26624784-26679579	+	protein_coding	-2.23533
ENSG00000260027.4_3	HOXB7	chr17:46684589-46710934	-	protein_coding	-2.23491
ENSG00000186193.8_2	SAPCD2	chr9:139956576-139965040	-	protein_coding	-2.23449
ENSG00000136999.4_2	NOV	chr8:120428546-120436593	+	protein_coding	-2.2263
ENSG00000070193.4_3	FGF10	chr5:44303646-44389808	-	protein_coding	-2.22496
ENSG00000050327.14_3	ARHGEF5	chr7:144052381-144077725	+	protein_coding	-2.22492
ENSG00000175707.8_2	KDF1	chr1:27276053-27286897	-	protein_coding	-2.22315
ENSG00000105289.14_3	TJP3	chr19:3708107-3750811	+	protein_coding	-2.2214
ENSG00000120693.13_3	SMAD9	chr13:37418968-37494902	-	protein_coding	-2.21443
ENSG00000029993.14_3	HMGB3	chrX:150148982-150159248	+	protein_coding	-2.21324
ENSG00000102934.9_2	PLLP	chr16:57282459-57318599	-	protein_coding	-2.21065
ENSG00000163132.6_2	MSX1	chr4:4861393-4865663	+	protein_coding	-2.20863
ENSG00000135144.7_2	DTX1	chr12:113494514-113535833	+	protein_coding	-2.20432
ENSG00000138413.13_2	IDH1	chr2:209100951-209130798	-	protein_coding	-2.2019
ENSG00000164972.12_3	C9orf24	chr9:34379017-34397830	-	protein_coding	-2.19775
ENSG00000154856.12_4	APCDD1	chr18:10454625-10489945	+	protein_coding	-2.19737
ENSG00000113645.14_3	WWC1	chr5:167718656-167899308	+	protein_coding	-2.19561
ENSG00000110195.12_2	FOLR1	chr11:71900602-71907367	+	protein_coding	-2.19542
ENSG00000152939.14_3	MARVELD2	chr5:68710939-68740157	+	protein_coding	-2.19458
ENSG00000164300.16_2	SERINC5	chr5:79407474-79551898	-	protein_coding	-2.18984
ENSG00000178075.19_3	GRAMD1C	chr3:113547029-113666021	+	protein_coding	-2.18977
ENSG00000156675.15_2	RAB11FIP1	chr8:37716136-37756985	-	protein_coding	-2.18477
ENSG00000229314.5_2	ORM1	chr9:117085336-117088755	+	protein_coding	-2.18027
ENSG00000187837.3_2	HIST1H1C	chr6:26056015-26056656	-	protein_coding	-2.18003
ENSG00000197822.10_2	OCLN	chr5:68788119-68853931	+	protein_coding	-2.17955
ENSG00000184292.6_2	TACSTD2	chr1:59041095-59043445	-	protein_coding	-2.17826
ENSG00000213214.4_2	ARHGEF35	chr7:143883176-143892748	-	protein_coding	-2.17609
ENSG00000188559.13_2	RALGAPA2	chr20:20370196-20693131	-	protein_coding	-2.17337
ENSG00000129988.5_2	LBP	chr20:36974759-37005665	+	protein_coding	-2.17312
ENSG00000112984.11_3	KIF20A	chr5:137514408-137523404	+	protein_coding	-2.16734
ENSG00000160472.4_2	TMEM190	chr19:55888204-55889612	+	protein_coding	-2.16509
ENSG00000134716.9_2	CYP2J2	chr1:60358980-60392462	-	protein_coding	-2.16222
ENSG00000167105.7_2	TMEM92	chr17:48348767-48358846	+	protein_coding	-2.15776
ENSG00000163263.6_2	C1orf189	chr1:154171848-154178809	-	protein_coding	-2.15555
ENSG00000126787.12_3	DLGAP5	chr14:55614830-55658396	-	protein_coding	-2.1548
ENSG00000154639.18_2	CXADR	chr21:18884700-18965897	+	protein_coding	-2.15215
ENSG00000163814.7_3	CDCP1	chr3:45123770-45187914	-	protein_coding	-2.15151
ENSG00000119514.6_3	GALNT12	chr9:101569981-101612363	+	protein_coding	-2.14964
ENSG00000146555.18_3	SDK1	chr7:3341080-4308632	+	protein_coding	-2.14236
ENSG00000173698.17_2	ADGRG2	chrX:19007427-19140755	-	protein_coding	-2.14179
ENSG00000117676.13_3	RPS6KA1	chr1:26856252-26901521	+	protein_coding	-2.14117
ENSG00000244693.1_3	CTAGE8	chr7:143963794-143966381	-	protein_coding	-2.13135
ENSG00000160401.14_3	CFAP157	chr9:130469268-130478281	+	protein_coding	-2.13054
ENSG00000125775.14_3	SDCBP2	chr20:1290553-1309883	-	protein_coding	-2.12839
ENSG00000143036.16_2	SLC44A3	chr1:95285898-95360802	+	protein_coding	-2.12814
ENSG00000176907.4_2	C8orf4	chr8:40010974-40012827	+	protein_coding	-2.12537
ENSG00000105976.14_3	MET	chr7:116312444-116438440	+	protein_coding	-2.12354
ENSG00000197249.13_3	SERPINA1	chr14:94843084-94857030	-	protein_coding	-2.121
ENSG00000168300.13_3	PCMTD1	chr8:52730135-52811746	-	protein_coding	-2.1192
ENSG00000188706.12_2	ZDHHC9	chrX:128937264-128977885	-	protein_coding	-2.11878
ENSG00000154099.17_2	DNAAF1	chr16:84178892-84212373	+	protein_coding	-2.11608
ENSG00000168818.9_3	STX18	chr4:4417469-4544073	-	protein_coding	-2.11606
ENSG00000049449.8_3	RCN1	chr11:31833939-32127301	+	protein_coding	-2.11605
ENSG00000128245.14_3	YWHAH	chr22:32340447-32353590	+	protein_coding	-2.11147
ENSG00000166532.15_4	RIMKLB	chr12:8834196-8935691	+	protein_coding	-2.1073
ENSG00000150893.10_2	FREM2	chr13:39261266-39461268	+	protein_coding	-2.10645
ENSG00000111907.20_4	TPD52L1	chr6:125440195-125585553	+	protein_coding	-2.10542
ENSG00000026297.15_3	RNASET2	chr6:167342992-167370679	-	protein_coding	-2.10491
ENSG00000129657.14_3	SEC14L1	chr17:75082798-75213183	+	protein_coding	-2.10362
ENSG00000125398.5_2	SOX9	chr17:70117161-70122561	+	protein_coding	-2.09836
ENSG00000057294.14_3	PKP2	chr12:32943679-33049774	-	protein_coding	-2.09681
ENSG00000100336.17_3	APOL4	chr22:36585172-36600886	-	protein_coding	-2.08211
ENSG00000256235.1_2	SMIM3	chr5:150157508-150176296	+	protein_coding	-2.0796
ENSG00000146072.6_2	TNFRSF21	chr6:47199268-47277641	-	protein_coding	-2.0769
ENSG00000092820.17_2	EZR	chr6:159186773-159240444	-	protein_coding	-2.0762
ENSG00000073350.13_2	LLGL2	chr17:73521161-73571289	+	protein_coding	-2.07479
ENSG00000120756.12_3	PLS1	chr3:142315229-142432506	+	protein_coding	-2.07267
ENSG00000168907.13_2	PLA2G4F	chr15:42431232-42448834	-	protein_coding	-2.07175
ENSG00000153789.12_3	FAM92B	chr16:85131964-85146114	-	protein_coding	-2.06883
ENSG00000120549.17_4	KIAA1217	chr10:23983675-24836777	+	protein_coding	-2.06759
ENSG00000234965.2_2	SHISA8	chr22:42305558-42310671	-	protein_coding	-2.06753
ENSG00000096433.10_2	ITPR3	chr6:33588142-33664351	+	protein_coding	-2.06006
ENSG00000065675.14_2	PRKCQ	chr10:6469105-6622263	-	protein_coding	-2.05394
ENSG00000243896.4_4	OR2A7	chr7:143954756-143961885	-	protein_coding	-2.04269
ENSG00000136379.11_3	ABHD17C	chr15:80972025-81047962	+	protein_coding	-2.04239
ENSG00000233493.3_2	TMEM238	chr19:55890613-55895966	-	protein_coding	-2.04238
ENSG00000108984.13_3	MAP2K6	chr17:67410839-67539472	+	protein_coding	-2.04134
ENSG00000131467.10_2	PSME3	chr17:40976402-40995775	+	protein_coding	-2.03965
ENSG00000196352.14_3	CD55	chr1:207494853-207560149	+	protein_coding	-2.03848
ENSG00000135525.18_3	MAP7	chr6:136663419-136871957	-	protein_coding	-2.03679
ENSG00000241484.9_3	ARHGAP8	chr22:45148438-45258668	+	protein_coding	-2.03647
ENSG00000104635.13_4	SLC39A14	chr8:22224762-22291642	+	protein_coding	-2.03445
ENSG00000187726.8_2	DNAJB13	chr11:73661364-73681411	+	protein_coding	-2.03191
ENSG00000134955.11_3	SLC37A2	chr11:124932963-124960208	+	protein_coding	-2.0296
ENSG00000037749.11_3	MFAP3	chr5:153418466-153600038	+	protein_coding	-2.02876
ENSG00000175928.5_2	LRRN1	chr3:3841121-3889387	+	protein_coding	-2.02686
ENSG00000164099.3_2	PRSS12	chr4:119201193-119274158	-	protein_coding	-2.02262
ENSG00000170312.15_2	CDK1	chr10:62538089-62554610	+	protein_coding	-2.02133
ENSG00000167748.10_2	KLK1	chr19:51322404-51327043	-	protein_coding	-2.01725
ENSG00000172201.11_3	ID4	chr6:19837617-19840915	+	protein_coding	-2.01634
ENSG00000125730.16_3	C3	chr19:6677715-6730573	-	protein_coding	-2.01511
ENSG00000250423.2_2	KIAA1210	chrX:118212598-118284542	-	protein_coding	-2.01339
ENSG00000118898.15_3	PPL	chr16:4932508-5010742	-	protein_coding	-2.01016
ENSG00000253313.5_2	C1orf210	chr1:43747554-43751288	-	protein_coding	-2.00106
ENSG00000128408.8_2	RIBC2	chr22:45809572-45828376	+	protein_coding	-2.00088
ENSG00000145703.15_3	IQGAP2	chr5:75699074-76003957	+	protein_coding	-1.99816
ENSG00000173890.16_3	GPR160	chr3:169755717-169803191	+	protein_coding	-1.99775
ENSG00000104760.16_2	FGL1	chr8:17721889-17767874	-	protein_coding	-1.99436
ENSG00000125434.10_2	SLC25A35	chr17:8191081-8198661	-	protein_coding	-1.99373
ENSG00000137819.13_3	PAQR5	chr15:69591286-69700119	+	protein_coding	-1.99153
ENSG00000215845.10_4	TSTD1	chr1:161007421-161008780	-	protein_coding	-1.99096
ENSG00000132640.14_3	BTBD3	chr20:11871371-11907257	+	protein_coding	-1.98923
ENSG00000160325.14_2	CACFD1	chr9:136325087-136335970	+	protein_coding	-1.98628
ENSG00000126460.10_2	PRRG2	chr19:50083903-50094272	+	protein_coding	-1.98468
ENSG00000104611.11_3	SH2D4A	chr8:19171128-19253729	+	protein_coding	-1.98387
ENSG00000070731.10_3	ST6GALNAC2	chr17:74561461-74583038	-	protein_coding	-1.97711
ENSG00000213085.9_3	CFAP45	chr1:159842154-159869953	-	protein_coding	-1.97449
ENSG00000113368.11_2	LMNB1	chr5:126112315-126172712	+	protein_coding	-1.96748
ENSG00000147124.12_2	ZNF41	chrX:47305278-47342345	-	protein_coding	-1.96666
ENSG00000106078.17_3	COBL	chr7:51083909-51384515	-	protein_coding	-1.96649
ENSG00000141580.15_3	WDR45B	chr17:80572438-80606429	-	protein_coding	-1.9663
ENSG00000189292.15_2	ALKAL2	chr2:279558-288851	-	protein_coding	-1.96266
ENSG00000100644.16_3	HIF1A	chr14:62162231-62214977	+	protein_coding	-1.95893
ENSG00000170006.11_2	TMEM154	chr4:153539784-153601317	-	protein_coding	-1.95887
ENSG00000128833.12_2	MYO5C	chr15:52484519-52587995	-	protein_coding	-1.95795
ENSG00000168952.15_2	STXBP6	chr14:25278862-25519503	-	protein_coding	-1.95765
ENSG00000156970.12_3	BUB1B	chr15:40453224-40513337	+	protein_coding	-1.95329
ENSG00000166828.2_2	SCNN1G	chr16:23194036-23228204	+	protein_coding	-1.95042
ENSG00000128298.16_2	BAIAP2L2	chr22:38480896-38506677	-	protein_coding	-1.95017
ENSG00000116133.11_2	DHCR24	chr1:55315306-55352891	-	protein_coding	-1.94957
ENSG00000172057.9_3	ORMDL3	chr17:38077294-38083854	-	protein_coding	-1.94832
ENSG00000136883.13_2	KIF12	chr9:116848406-116861571	-	protein_coding	-1.94675
ENSG00000144785.8_4	AC073896.1	chr12:56679700-56709843	-	protein_coding	-1.946
ENSG00000103534.16_3	TMC5	chr16:19421818-19510435	+	protein_coding	-1.94364
ENSG00000185414.19_3	MRPL30	chr2:99797542-99814089	+	protein_coding	-1.94265
ENSG00000168564.5_2	CDKN2AIP	chr4:184365744-184369351	+	protein_coding	-1.94213
ENSG00000133401.15_3	PDZD2	chr5:31639517-32111037	+	protein_coding	-1.94026
ENSG00000166123.13_3	GPT2	chr16:46918290-46965209	+	protein_coding	-1.93949
ENSG00000157456.7_3	CCNB2	chr15:59397277-59417244	+	protein_coding	-1.93849
ENSG00000133985.2_2	TTC9	chr14:71108504-71142077	+	protein_coding	-1.93792
ENSG00000186998.15_2	EMID1	chr22:29601840-29655586	+	protein_coding	-1.93627
ENSG00000112297.14_4	CRYBG1	chr6:106808683-107019853	+	protein_coding	-1.93505
ENSG00000130787.13_2	HIP1R	chr12:123319000-123347507	+	protein_coding	-1.93408
ENSG00000025708.13_3	TYMP	chr22:50964181-50968485	-	protein_coding	-1.93293
ENSG00000165105.9_2	RASEF	chr9:85594500-85678092	-	protein_coding	-1.93125
ENSG00000163071.10_2	SPATA18	chr4:52917497-52963458	+	protein_coding	-1.92942
ENSG00000162552.14_2	WNT4	chr1:22443798-22470462	-	protein_coding	-1.92835
ENSG00000145247.11_3	OCIAD2	chr4:48887036-48908954	-	protein_coding	-1.92743
ENSG00000003147.17_2	ICA1	chr7:8152814-8302317	-	protein_coding	-1.92716
ENSG00000011426.10_3	ANLN	chr7:36429415-36493400	+	protein_coding	-1.9271
ENSG00000105374.9_2	NKG7	chr19:51874860-51875969	-	protein_coding	-1.92562
ENSG00000138180.15_2	CEP55	chr10:95256389-95288849	+	protein_coding	-1.92251
ENSG00000167858.12_2	TEKT1	chr17:6692452-6735080	-	protein_coding	-1.92113
ENSG00000165304.7_3	MELK	chr9:36572859-36677680	+	protein_coding	-1.9209
ENSG00000136720.6_2	HS6ST1	chr2:128994290-129076151	-	protein_coding	-1.91922
ENSG00000102854.15_3	MSLN	chr16:810762-818865	+	protein_coding	-1.91877
ENSG00000103067.13_3	ESRP2	chr16:68263014-68272005	-	protein_coding	-1.91849
ENSG00000116285.12_2	ERRFI1	chr1:8064464-8086368	-	protein_coding	-1.91653
ENSG00000259120.2_2	SMIM6	chr17:73642323-73644057	+	protein_coding	-1.91463
ENSG00000054277.13_3	OPN3	chr1:241753404-241840678	-	protein_coding	-1.91211
ENSG00000170579.16_4	DLGAP1	chr18:3496030-4455335	-	protein_coding	-1.90181
ENSG00000086696.10_3	HSD17B2	chr16:82068609-82132139	+	protein_coding	-1.90019
ENSG00000122952.16_3	ZWINT	chr10:58116989-58121036	-	protein_coding	-1.89981
ENSG00000183644.13_3	C11orf88	chr11:111385510-111407756	+	protein_coding	-1.89904
ENSG00000256771.3_3	ZNF253	chr19:19976695-20005483	+	protein_coding	-1.89865
ENSG00000189180.15_2	ZNF33A	chr10:38299578-38354016	+	protein_coding	-1.89829
ENSG00000101441.4_2	CST4	chr20:23666277-23669677	-	protein_coding	-1.89625
ENSG00000180198.15_3	RCC1	chr1:28832455-28865812	+	protein_coding	-1.89598
ENSG00000138160.5_2	KIF11	chr10:94353043-94415152	+	protein_coding	-1.89444
ENSG00000164778.4_2	EN2	chr7:155250824-155257526	+	protein_coding	-1.89419
ENSG00000167900.11_2	TK1	chr17:76170156-76183314	-	protein_coding	-1.89414
ENSG00000105173.13_3	CCNE1	chr19:30302805-30315215	+	protein_coding	-1.89182
ENSG00000125869.9_2	LAMP5	chr20:9495005-9511171	+	protein_coding	-1.89101
ENSG00000163638.13_2	ADAMTS9	chr3:64501330-64673676	-	protein_coding	-1.88985
ENSG00000007062.11_3	PROM1	chr4:15964699-16086001	-	protein_coding	-1.88978
ENSG00000145491.11_2	ROPN1L	chr5:10441636-10472141	+	protein_coding	-1.88443
ENSG00000151322.18_3	NPAS3	chr14:33404139-34273382	+	protein_coding	-1.88409
ENSG00000162849.15_3	KIF26B	chr1:245318287-245872733	+	protein_coding	-1.88318
ENSG00000143756.11_2	FBXO28	chr1:224301789-224349749	+	protein_coding	-1.88232
ENSG00000135324.5_2	MRAP2	chr6:84743475-84800600	+	protein_coding	-1.87848
ENSG00000111206.12_3	FOXM1	chr12:2966847-2986321	-	protein_coding	-1.87814
ENSG00000101412.12_2	E2F1	chr20:32263489-32274210	-	protein_coding	-1.87655
ENSG00000185298.12_2	CCDC137	chr17:79633394-79640934	+	protein_coding	-1.87564
ENSG00000240184.6_3	PCDHGC3	chr5:140855514-140892546	+	protein_coding	-1.87514
ENSG00000165474.5_2	GJB2	chr13:20761609-20767037	-	protein_coding	-1.87341
ENSG00000242574.8_3	HLA-DMB	chr6:32902406-32908847	-	protein_coding	-1.87081
ENSG00000271079.1_3	CTAGE15	chr7:143268894-143271480	+	protein_coding	-1.86986
ENSG00000001626.14_3	CFTR	chr7:117105838-117356025	+	protein_coding	-1.86768
ENSG00000165309.13_2	ARMC3	chr10:23216953-23327452	+	protein_coding	-1.86715
ENSG00000244731.7_3	C4A	chr6:31949801-31970458	+	protein_coding	-1.8656
ENSG00000092964.17_4	DPYSL2	chr8:26371538-26515694	+	protein_coding	-1.86299
ENSG00000134333.13_3	LDHA	chr11:18415935-18429972	+	protein_coding	-1.86222
ENSG00000224389.8_2	C4B	chr6:31982539-32003195	+	protein_coding	-1.86024
ENSG00000060982.14_2	BCAT1	chr12:24962956-25102393	-	protein_coding	-1.85888
ENSG00000136541.14_2	ERMN	chr2:158175137-158184225	-	protein_coding	-1.85693
ENSG00000183888.4_2	C1orf64	chr1:16330731-16335302	+	protein_coding	-1.8555
ENSG00000167749.11_2	KLK4	chr19:51409608-51413994	-	protein_coding	-1.85494
ENSG00000269693.1_4	AC010422.6	chr19:12636534-12691789	-	protein_coding	-1.85482
ENSG00000120262.9_2	CCDC170	chr6:151815165-151942328	+	protein_coding	-1.85133
ENSG00000203985.10_2	LDLRAD1	chr1:54472972-54483859	-	protein_coding	-1.84967
ENSG00000173083.14_2	HPSE	chr4:84213614-84256306	-	protein_coding	-1.84831
ENSG00000175701.10_3	LINC00116	chr2:110969106-111002997	-	protein_coding	-1.84822
ENSG00000100075.9_2	SLC25A1	chr22:19163088-19166343	-	protein_coding	-1.84785
ENSG00000076554.15_4	TPD52	chr8:80946980-81143467	-	protein_coding	-1.84718
ENSG00000221869.4_2	CEBPD	chr8:48649471-48651648	-	protein_coding	-1.84703
ENSG00000150527.17_4	CTAGE5	chr14:39699435-39857717	+	protein_coding	-1.84681
ENSG00000082556.10_2	OPRK1	chr8:54138276-54164257	-	protein_coding	-1.84545
ENSG00000237649.7_2	KIFC1	chr6:33359313-33377701	+	protein_coding	-1.84526
ENSG00000100625.8_3	SIX4	chr14:61176246-61191066	-	protein_coding	-1.84414
ENSG00000103316.10_2	CRYM	chr16:21250195-21314404	-	protein_coding	-1.84261
ENSG00000197892.12_2	KIF13B	chr8:28924796-29120641	-	protein_coding	-1.83944
ENSG00000090889.11_2	KIF4A	chrX:69509940-69640682	+	protein_coding	-1.83735
ENSG00000124343.12_3	XG	chrX:2670091-2733968	+	protein_coding	-1.83584
ENSG00000151715.7_2	TMEM45B	chr11:129685714-129729898	+	protein_coding	-1.83555
ENSG00000273259.3_4	AL049839.2	chr14:95058395-95090983	+	protein_coding	-1.83436
ENSG00000173744.17_3	AGFG1	chr2:228336868-228425930	+	protein_coding	-1.83431
ENSG00000137393.9_2	RNF144B	chr6:18387581-18469105	+	protein_coding	-1.82926
ENSG00000185442.12_3	FAM174B	chr15:93160673-93353114	-	protein_coding	-1.82906
ENSG00000103353.15_3	UBFD1	chr16:23568683-23585710	+	protein_coding	-1.82782
ENSG00000147459.17_2	DOCK5	chr8:25042238-25275598	+	protein_coding	-1.82516
ENSG00000159388.5_2	BTG2	chr1:203274619-203278730	+	protein_coding	-1.82463
ENSG00000160588.9_2	MPZL3	chr11:118097405-118123065	-	protein_coding	-1.82193
ENSG00000106537.7_2	TSPAN13	chr7:16793160-16824161	+	protein_coding	-1.81865
ENSG00000114805.16_3	PLCH1	chr3:155093369-155462856	-	protein_coding	-1.81848
ENSG00000137198.9_2	GMPR	chr6:16238811-16295780	+	protein_coding	-1.81655
ENSG00000170482.16_4	SLC23A1	chr5:138702885-138720242	-	protein_coding	-1.81627
ENSG00000106789.12_2	CORO2A	chr9:100883257-100954922	-	protein_coding	-1.81608
ENSG00000171295.12_2	ZNF440	chr19:11925099-11946016	+	protein_coding	-1.81453
ENSG00000178966.16_3	RMI1	chr9:86595626-86618989	+	protein_coding	-1.81177
ENSG00000188039.13_4	NWD1	chr19:16830787-16928774	+	protein_coding	-1.81104
ENSG00000072571.19_3	HMMR	chr5:162887209-162918951	+	protein_coding	-1.80902
ENSG00000164855.15_2	TMEM184A	chr7:1581871-1600457	-	protein_coding	-1.80752
ENSG00000181019.12_2	NQO1	chr16:69740899-69760854	-	protein_coding	-1.80622
ENSG00000154914.16_4	USP43	chr17:9548015-9633008	+	protein_coding	-1.80539
ENSG00000124003.12_2	MOGAT1	chr2:223536505-223574649	+	protein_coding	-1.805
ENSG00000187193.8_3	MT1X	chr16:56716336-56718108	+	protein_coding	-1.80457
ENSG00000156711.16_2	MAPK13	chr6:36095586-36112301	+	protein_coding	-1.80322
ENSG00000116679.15_2	IVNS1ABP	chr1:185265520-185286461	-	protein_coding	-1.80242
ENSG00000118242.15_3	MREG	chr2:216807528-216898819	-	protein_coding	-1.8017
ENSG00000085276.17_4	MECOM	chr3:168801287-169381406	-	protein_coding	-1.80119
ENSG00000186471.12_2	AKAP14	chrX:119029800-119054679	+	protein_coding	-1.79975
ENSG00000075218.18_2	GTSE1	chr22:46692638-46726707	+	protein_coding	-1.79909
ENSG00000109854.13_2	HTATIP2	chr11:20385231-20405329	+	protein_coding	-1.79853
ENSG00000022556.15_3	NLRP2	chr19:55464498-55512510	+	protein_coding	-1.79815
ENSG00000174607.10_3	UGT8	chr4:115519611-115599380	+	protein_coding	-1.79162
ENSG00000121742.16_3	GJB6	chr13:20796110-20806534	-	protein_coding	-1.79091
ENSG00000151746.13_3	BICD1	chr12:32259769-32536567	+	protein_coding	-1.79001
ENSG00000023445.13_2	BIRC3	chr11:102188181-102210134	+	protein_coding	-1.78806
ENSG00000197748.12_2	CFAP43	chr10:105889646-105992120	-	protein_coding	-1.78581
ENSG00000111684.10_2	LPCAT3	chr12:7085348-7125814	-	protein_coding	-1.78479
ENSG00000123975.4_2	CKS2	chr9:91926113-91931618	+	protein_coding	-1.78479
ENSG00000181143.15_2	MUC16	chr19:8959520-9092018	-	protein_coding	-1.7846
ENSG00000171227.6_3	TMEM37	chr2:120187477-120196096	+	protein_coding	-1.78135
ENSG00000188112.8_2	C6orf132	chr6:42068856-42110357	-	protein_coding	-1.78062
ENSG00000136052.9_3	SLC41A2	chr12:105196331-105352522	-	protein_coding	-1.77938
ENSG00000134057.14_3	CCNB1	chr5:68462837-68474072	+	protein_coding	-1.77913
ENSG00000118785.13_3	SPP1	chr4:88896802-88904578	+	protein_coding	-1.77853
ENSG00000130762.14_3	ARHGEF16	chr1:3370990-3397677	+	protein_coding	-1.77819
ENSG00000186710.11_3	CFAP73	chr12:113587663-113597081	+	protein_coding	-1.77759
ENSG00000131242.17_3	RAB11FIP4	chr17:29718642-29865236	+	protein_coding	-1.77647
ENSG00000185920.15_4	PTCH1	chr9:98205262-98279339	-	protein_coding	-1.77606
ENSG00000168502.17_3	MTCL1	chr18:8705659-8832776	+	protein_coding	-1.77441
ENSG00000128536.15_3	CDHR3	chr7:105517242-105674219	+	protein_coding	-1.77394
ENSG00000104450.12_2	SPAG1	chr8:101170134-101271506	+	protein_coding	-1.77296
ENSG00000175155.8_3	YPEL2	chr17:57409050-57479090	+	protein_coding	-1.77265
ENSG00000117394.20_2	SLC2A1	chr1:43391046-43424844	-	protein_coding	-1.7722
ENSG00000263020.6_4	AL662899.3	chr6:31633879-31641323	+	protein_coding	-1.7675
ENSG00000074416.13_4	MGLL	chr3:127407905-127542093	-	protein_coding	-1.76665
ENSG00000007129.17_3	CEACAM21	chr19:42055886-42093197	+	protein_coding	-1.76285
ENSG00000141198.15_4	TOM1L1	chr17:52976748-53039317	+	protein_coding	-1.76227
ENSG00000198759.11_3	EGFL6	chrX:13587724-13651694	+	protein_coding	-1.76132
ENSG00000184012.11_3	TMPRSS2	chr21:42836478-42903043	-	protein_coding	-1.76091
ENSG00000178826.10_2	TMEM139	chr7:142977050-142985141	+	protein_coding	-1.75936
ENSG00000168447.10_2	SCNN1B	chr16:23289552-23392620	+	protein_coding	-1.75287
ENSG00000137727.12_2	ARHGAP20	chr11:110447766-110583912	-	protein_coding	-1.75276
ENSG00000086205.16_2	FOLH1	chr11:49168187-49230222	-	protein_coding	-1.7521
ENSG00000166225.8_3	FRS2	chr12:69864129-69973569	+	protein_coding	-1.75146
ENSG00000165591.6_2	FAAH2	chrX:57313139-57515629	+	protein_coding	-1.75069
ENSG00000117525.13_2	F3	chr1:94994781-95007356	-	protein_coding	-1.74906
ENSG00000116711.9_2	PLA2G4A	chr1:186798085-186958113	+	protein_coding	-1.74432
ENSG00000182742.5_3	HOXB4	chr17:46652875-46657473	-	protein_coding	-1.74421
ENSG00000123104.11_3	ITPR2	chr12:26489448-26986131	-	protein_coding	-1.74211
ENSG00000114631.10_3	PODXL2	chr3:127348024-127391652	+	protein_coding	-1.74172
ENSG00000141294.9_2	LRRC46	chr17:45908993-45915079	+	protein_coding	-1.74084
ENSG00000110723.11_4	EXPH5	chr11:108376158-108464465	-	protein_coding	-1.74047
ENSG00000001561.6_2	ENPP4	chr6:46097730-46114436	+	protein_coding	-1.7392
ENSG00000103855.17_2	CD276	chr15:73976307-74006859	+	protein_coding	-1.73914
ENSG00000284337.1_2	AC013271.1	chr2:110656009-110726134	+	protein_coding	-1.73812
ENSG00000164488.11_4	DACT2	chr6:168693510-168720434	-	protein_coding	-1.73668
ENSG00000143324.13_3	XPR1	chr1:180601140-180859387	+	protein_coding	-1.73519
ENSG00000125148.6_2	MT2A	chr16:56642111-56643409	+	protein_coding	-1.73342
ENSG00000261611.5_4	AC010547.5	chr16:71481503-71523214	-	protein_coding	-1.73221
ENSG00000111846.16_4	GCNT2	chr6:10492456-10629601	+	protein_coding	-1.72839
ENSG00000136918.7_3	WDR38	chr9:127615696-127620169	+	protein_coding	-1.72837
ENSG00000276043.4_3	UHRF1	chr19:4903092-4962165	+	protein_coding	-1.72819
ENSG00000147535.16_3	PLPP5	chr8:38120648-38126761	-	protein_coding	-1.72765
ENSG00000224383.7_2	PRR29	chr17:62075711-62081664	+	protein_coding	-1.72708
ENSG00000162777.16_2	DENND2D	chr1:111729796-111747157	-	protein_coding	-1.72322
ENSG00000116455.13_3	WDR77	chr1:111982512-111991998	-	protein_coding	-1.7209
ENSG00000141526.16_3	SLC16A3	chr17:80186273-80219005	+	protein_coding	-1.71911
ENSG00000114854.7_3	TNNC1	chr3:52485118-52488086	-	protein_coding	-1.71753
ENSG00000119711.12_3	ALDH6A1	chr14:74523553-74551196	-	protein_coding	-1.71484
ENSG00000241258.6_3	CRCP	chr7:65579591-65619555	+	protein_coding	-1.71456
ENSG00000146938.14_3	NLGN4X	chrX:5758678-6146904	-	protein_coding	-1.71081
ENSG00000167767.13_2	KRT80	chr12:52562780-52585784	-	protein_coding	-1.71073
ENSG00000187510.8_2	PLEKHG7	chr12:93115238-93166231	+	protein_coding	-1.70975
ENSG00000157315.4_3	TMED6	chr16:69377151-69385712	-	protein_coding	-1.70903
ENSG00000102924.11_2	CBLN1	chr16:49311828-49315742	-	protein_coding	-1.70832
ENSG00000076864.19_3	RAP1GAP	chr1:21922708-21995856	-	protein_coding	-1.7078
ENSG00000143476.17_2	DTL	chr1:212208895-212280742	+	protein_coding	-1.70381
ENSG00000084110.10_2	HAL	chr12:96366440-96390143	-	protein_coding	-1.70355
ENSG00000175920.16_2	DOK7	chr4:3465038-3496210	+	protein_coding	-1.70308
ENSG00000174788.9_2	PCP2	chr19:7696497-7698634	-	protein_coding	-1.70268
ENSG00000182985.17_3	CADM1	chr11:115039938-115375675	-	protein_coding	-1.70167
ENSG00000105835.11_3	NAMPT	chr7:105888731-105926772	-	protein_coding	-1.70163
ENSG00000148346.11_3	LCN2	chr9:130911350-130915734	+	protein_coding	-1.70007
ENSG00000126861.4_2	OMG	chr17:29599031-29624557	-	protein_coding	-1.69923
ENSG00000151364.16_3	KCTD14	chr11:77726761-77757237	-	protein_coding	-1.69778
ENSG00000174156.14_3	GSTA3	chr6:52761437-52774483	-	protein_coding	-1.69762
ENSG00000053900.10_2	ANAPC4	chr4:25378835-25420120	+	protein_coding	-1.69528
ENSG00000272514.5_3	CFAP206	chr6:88117701-88174183	+	protein_coding	-1.69076
ENSG00000120093.11_3	HOXB3	chr17:46626232-46682274	-	protein_coding	-1.69022
ENSG00000255508.7_4	AP002990.1	chr11:62327075-62359003	-	protein_coding	-1.69015
ENSG00000179178.10_3	TMEM125	chr1:43735665-43739673	+	protein_coding	-1.68711
ENSG00000243414.5_3	TICAM2	chr5:114914347-114938176	-	protein_coding	-1.68653
ENSG00000123095.5_2	BHLHE41	chr12:26272959-26278060	-	protein_coding	-1.68652
ENSG00000060140.8_3	STYK1	chr12:10771538-10826917	-	protein_coding	-1.68597
ENSG00000068366.19_3	ACSL4	chrX:108867473-108976632	-	protein_coding	-1.68504
ENSG00000164236.11_2	ANKRD33B	chr5:10564442-10657928	+	protein_coding	-1.68259
ENSG00000108375.12_3	RNF43	chr17:56429861-56494956	-	protein_coding	-1.6825
ENSG00000120875.8_2	DUSP4	chr8:29190581-29208185	-	protein_coding	-1.67934
ENSG00000165929.12_3	TC2N	chr14:92246095-92333880	-	protein_coding	-1.67897
ENSG00000167136.6_2	ENDOG	chr9:131580753-131584956	+	protein_coding	-1.67877
ENSG00000198780.11_2	FAM169A	chr5:74073399-74162776	-	protein_coding	-1.67846
ENSG00000148426.12_3	PROSER2	chr10:11865338-11914276	+	protein_coding	-1.67702
ENSG00000151208.16_3	DLG5	chr10:79550549-79686284	-	protein_coding	-1.66909
ENSG00000184454.6_3	NCMAP	chr1:24882602-24935819	+	protein_coding	-1.66633
ENSG00000172361.5_3	CFAP53	chr18:47753563-47792892	-	protein_coding	-1.66298
ENSG00000203812.2	HIST2H2AA4	chr1:149822643-149823191	+	protein_coding	-1.66292
ENSG00000107821.14_2	KAZALD1	chr10:102821598-102827888	+	protein_coding	-1.66195
ENSG00000173801.16_3	JUP	chr17:39910856-39943183	-	protein_coding	-1.66125
ENSG00000228278.3_2	ORM2	chr9:117092149-117095532	+	protein_coding	-1.66006
ENSG00000135547.8_2	HEY2	chr6:126068810-126082415	+	protein_coding	-1.65921
ENSG00000168496.3_3	FEN1	chr11:61560109-61564716	+	protein_coding	-1.65917
ENSG00000066279.17_3	ASPM	chr1:197053258-197115824	-	protein_coding	-1.65853
ENSG00000166596.14_3	CFAP52	chr17:9479944-9546776	+	protein_coding	-1.65552
ENSG00000165140.9_2	FBP1	chr9:97365415-97402531	-	protein_coding	-1.65508
ENSG00000196569.11_2	LAMA2	chr6:129204286-129837714	+	protein_coding	-1.6549
ENSG00000148848.14_3	ADAM12	chr10:127700950-128077024	-	protein_coding	-1.6527
ENSG00000101347.8_2	SAMHD1	chr20:35518632-35580246	-	protein_coding	-1.65235
ENSG00000125850.10_3	OVOL2	chr20:17937623-18039832	-	protein_coding	-1.65131
ENSG00000178965.13_2	ERICH3	chr1:75033795-75139422	-	protein_coding	-1.65096
ENSG00000265817.2_3	FSBP	chr8:95384398-95449180	-	protein_coding	-1.6504
ENSG00000274211.4_3	SOCS7	chr17:36508111-36561846	+	protein_coding	-1.65018
ENSG00000165244.6_2	ZNF367	chr9:99148223-99180611	-	protein_coding	-1.64844
ENSG00000197506.7_2	SLC28A3	chr9:86890372-86955598	-	protein_coding	-1.6473
ENSG00000123485.11_3	HJURP	chr2:234742062-234763212	-	protein_coding	-1.6466
ENSG00000149177.12_2	PTPRJ	chr11:48002110-48192393	+	protein_coding	-1.6465
ENSG00000198018.6_3	ENTPD7	chr10:101419263-101465997	+	protein_coding	-1.64638
ENSG00000185219.16_2	ZNF445	chr3:44473212-44519162	-	protein_coding	-1.6463
ENSG00000160862.12_2	AZGP1	chr7:99564343-99573780	-	protein_coding	-1.64462
ENSG00000198901.13_2	PRC1	chr15:91509268-91538859	-	protein_coding	-1.64379
ENSG00000184307.14_3	ZDHHC23	chr3:113666748-113684248	+	protein_coding	-1.64289
ENSG00000125968.8_2	ID1	chr20:30193086-30194318	+	protein_coding	-1.64217
ENSG00000171940.13_3	ZNF217	chr20:52183604-52226446	-	protein_coding	-1.64077
ENSG00000134758.13_3	RNF138	chr18:29671818-29711524	+	protein_coding	-1.64038
ENSG00000166833.19_4	NAV2	chr11:19372271-20143144	+	protein_coding	-1.64019
ENSG00000130396.20_3	AFDN	chr6:168227602-168372703	+	protein_coding	-1.63954
ENSG00000183558.5	HIST2H2AA3	chr1:149813505-149814478	-	protein_coding	-1.6393
ENSG00000130768.14_3	SMPDL3B	chr1:28261504-28285668	+	protein_coding	-1.63927
ENSG00000144057.15_3	ST6GAL2	chr2:107418056-107503564	-	protein_coding	-1.63883
ENSG00000108244.16_3	KRT23	chr17:39078948-39093886	-	protein_coding	-1.63651
ENSG00000130208.9_3	APOC1	chr19:45417504-45422606	+	protein_coding	-1.63213
ENSG00000188817.7_3	SNTN	chr3:63638344-63664696	+	protein_coding	-1.63087
ENSG00000180644.7_2	PRF1	chr10:72357104-72362531	-	protein_coding	-1.6306
ENSG00000170099.5_3	SERPINA6	chr14:94770585-94789731	-	protein_coding	-1.62952
ENSG00000099849.14_3	RASSF7	chr11:560404-564021	+	protein_coding	-1.62944
ENSG00000134755.14_3	DSC2	chr18:28638806-28682378	-	protein_coding	-1.62811
ENSG00000274419.6_3	TBC1D3D	chr17:34581091-34592039	-	protein_coding	-1.62697
ENSG00000166415.14_2	WDR72	chr15:53805938-54055075	-	protein_coding	-1.62678
ENSG00000118849.9_2	RARRES1	chr3:158414681-158450485	-	protein_coding	-1.62664
ENSG00000173917.10_2	HOXB2	chr17:46618256-46622351	-	protein_coding	-1.62655
ENSG00000132205.10_2	EMILIN2	chr18:2847028-2915991	+	protein_coding	-1.62585
ENSG00000181652.19_2	ATG9B	chr7:150709297-150721586	-	protein_coding	-1.62498
ENSG00000138744.14_4	NAAA	chr4:76834810-76862204	-	protein_coding	-1.62372
ENSG00000151725.11_3	CENPU	chr4:185615772-185655287	-	protein_coding	-1.62196
ENSG00000116489.12_2	CAPZA1	chr1:113161795-113214241	+	protein_coding	-1.62191
ENSG00000008283.15_3	CYB561	chr17:61509665-61523739	-	protein_coding	-1.62162
ENSG00000137747.15_3	TMPRSS13	chr11:117771358-117800174	-	protein_coding	-1.61979
ENSG00000042980.12_2	ADAM28	chr8:24151553-24216531	+	protein_coding	-1.61964
ENSG00000139132.14_3	FGD4	chr12:32552463-32798984	+	protein_coding	-1.61953
ENSG00000186973.10_2	FAM183A	chr1:43610824-43622067	+	protein_coding	-1.61902
ENSG00000089335.20_3	ZNF302	chr19:35168544-35177302	+	protein_coding	-1.61857
ENSG00000152669.8_2	CCNO	chr5:54526980-54529508	-	protein_coding	-1.61834
ENSG00000121858.10_2	TNFSF10	chr3:172223298-172241297	-	protein_coding	-1.61802
ENSG00000109805.9_2	NCAPG	chr4:17812525-17846485	+	protein_coding	-1.61733
ENSG00000182957.15_3	SPATA13	chr13:24553944-24881212	+	protein_coding	-1.61725
ENSG00000107731.12_2	UNC5B	chr10:72972327-73062621	+	protein_coding	-1.61615
ENSG00000143369.14_3	ECM1	chr1:150480538-150486265	+	protein_coding	-1.61324
ENSG00000160345.12_2	C9orf116	chr9:138387027-138393580	-	protein_coding	-1.61244
ENSG00000278053.4_2	DDX52	chr17:35969787-36003493	-	protein_coding	-1.61198
ENSG00000179750.15_3	APOBEC3B	chr22:39378352-39388809	+	protein_coding	-1.61095
ENSG00000162522.10_2	KIAA1522	chr1:33207486-33240571	+	protein_coding	-1.6107
ENSG00000131844.15_2	MCCC2	chr5:70883115-70954531	+	protein_coding	-1.61063
ENSG00000141232.4_3	TOB1	chr17:48939584-48945339	-	protein_coding	-1.60952
ENSG00000171219.8_2	CDC42BPG	chr11:64590859-64612041	-	protein_coding	-1.60931
ENSG00000074696.12_2	HACD3	chr15:65822756-65870690	+	protein_coding	-1.60896
ENSG00000116138.12_2	DNAJC16	chr1:15853308-15918874	+	protein_coding	-1.60812
ENSG00000001084.10_3	GCLC	chr6:53362139-53481768	-	protein_coding	-1.60781
ENSG00000169679.14_3	BUB1	chr2:111395275-111435691	-	protein_coding	-1.60599
ENSG00000160446.18_3	ZDHHC12	chr9:131483148-131486406	-	protein_coding	-1.6058
ENSG00000133115.11_2	STOML3	chr13:39540062-39565203	-	protein_coding	-1.60382
ENSG00000155761.13_3	SPAG17	chr1:118496484-118727846	-	protein_coding	-1.60301
ENSG00000186205.12_3	MARC1	chr1:220960101-220992999	+	protein_coding	-1.60243
ENSG00000204618.8_3	RNF39	chr6:30038043-30043664	-	protein_coding	-1.60114
ENSG00000243543.8_3	WFDC6	chr20:44162835-44168134	-	protein_coding	-1.60098
ENSG00000170835.14_2	CEL	chr9:135937365-135947248	+	protein_coding	-1.59962
ENSG00000164120.13_2	HPGD	chr4:175411328-175444305	-	protein_coding	-1.5987
ENSG00000140832.9_3	MARVELD3	chr16:71660064-71676017	+	protein_coding	-1.59855
ENSG00000185262.8_2	UBALD2	chr17:74261283-74267380	+	protein_coding	-1.59824
ENSG00000112742.9_2	TTK	chr6:80713604-80752244	+	protein_coding	-1.59236
ENSG00000136560.13_3	TANK	chr2:161993419-162092732	+	protein_coding	-1.59165
ENSG00000095203.14_2	EPB41L4B	chr9:111934255-112083244	-	protein_coding	-1.58723
ENSG00000035115.21_3	SH3YL1	chr2:217730-266398	-	protein_coding	-1.58673
ENSG00000174669.11_2	SLC29A2	chr11:66129992-66139685	-	protein_coding	-1.5863
ENSG00000178935.5_2	ZNF552	chr19:58315209-58326281	-	protein_coding	-1.58592
ENSG00000166446.14_3	CDYL2	chr16:80631803-80838226	-	protein_coding	-1.58555
ENSG00000142675.17_2	CNKSR1	chr1:26503894-26516377	+	protein_coding	-1.58546
