# Supplementary material for: Integrated Transcriptomic Analysis of the miRNA–mRNA Interaction Network in Thin Endometrium
Source: Front Genet. 2021 Mar 16;12:589408. doi: 10.3389/fgene.2021.589408 (PMC8009322; doi:10.3389/fgene.2021.589408)
Supplement: Supplementary file 3 [file Table_3.XLSX]

## Sheet: Sheet1
Supplemental Table 3：65 common downregulated expression genes in thin endometrium
Gene symbol	Gene name
CKB	creatine kinase B
SORD	sorbitol dehydrogenase
TPD52	tumor protein D52
STMN2	stathmin 2
CPT1A	carnitine palmitoyltransferase 1A
PCCA	propionyl-CoA carboxylase alpha subunit
WFDC2	WAP four-disulfide core domain 2
SORBS2	sorbin and SH3 domain containing 2
SLC43A1	solute carrier family 43 member 1
FOLR1	folate receptor 1
TAP2	transporter 2, ATP binding cassette subfamily B member
ALDH3B2	aldehyde dehydrogenase 3 family member B2
CYP2J2	cytochrome P450 family 2 subfamily J member 2
GAD1	glutamate decarboxylase 1
FGL1	fibrinogen like 1
DYNC1I1	dynein cytoplasmic 1 intermediate chain 1
XXBAC-BPG246D15.9	N/A
SLC26A3	solute carrier family 26 member 3
GRB14	growth factor receptor bound protein 14
CST1	cystatin SN
ANK3	ankyrin 3
NDRG2	NDRG family member 2
SLC7A1	solute carrier family 7 member 1
CPB2	carboxypeptidase B2
PTH2R	parathyroid hormone 2 receptor
CASP5	caspase 5
ADAM18	ADAM metallopeptidase domain 18
SLC39A8	solute carrier family 39 member 8
PAPOLA	poly(A) polymerase alpha
MAP2	microtubule associated protein 2
TM7SF2	transmembrane 7 superfamily member 2
SYN2	synapsin II
XDH	xanthine dehydrogenase
GALNT10	polypeptide N-acetylgalactosaminyltransferase 10
PPM1H	protein phosphatase, Mg2+/Mn2+ dependent 1H
OLFM4	olfactomedin 4
PHF8	PHD finger protein 8
TOP3B	topoisomerase (DNA) III beta
BGN	biglycan
GNAS	GNAS complex locus
EYA1	EYA transcriptional coactivator and phosphatase 1
HERPUD1	homocysteine inducible ER protein with ubiquitin like domain 1
ATAD2	ATPase family, AAA domain containing 2
CERS4	ceramide synthase 4
ASPN	asporin
EAF2	ELL associated factor 2
PDZRN4	PDZ domain containing ring finger 4
FRAS1	Fraser extracellular matrix complex subunit 1
FZD5	frizzled class receptor 5
ANKH	ANKH inorganic pyrophosphate transport regulator
TTYH2	tweety family member 2
COL25A1	collagen type XXV alpha 1 chain
SCD5	stearoyl-CoA desaturase 5
TMTC1	transmembrane and tetratricopeptide repeat containing 1
CCDC159	coiled-coil domain containing 159
PPDPF	pancreatic progenitor cell differentiation and proliferation factor
CES4A	carboxylesterase 4A
RP11-456A18.1	long intergenic non-protein coding RNA 844
KRAS	KRAS proto-oncogene, GTPase
CAPS	calcyphosine
C19ORF77	Small Integral Membrane Protein 24
VASH2	vasohibin 2
PDE1A	phosphodiesterase 1A
HEPACAM	hepatic and glial cell adhesion molecule
CALN1	calneuron 1
