# Supplementary material for: Integrated Transcriptomic Analysis of the miRNA–mRNA Interaction Network in Thin Endometrium
Source: Front Genet. 2021 Mar 16;12:589408. doi: 10.3389/fgene.2021.589408 (PMC8009322; doi:10.3389/fgene.2021.589408)
Supplement: Supplementary file 4 [file Table_4.xlsx]

## Sheet: Upregulated
Upregulated miRNAs in thin endometrium
MATURE-ID	pre-miRNA arm (5p or 3p)	PRE-ID	PRE-ACC	MATURE-SEED	MATURE-LENGTH	MATURE-SEQ	MATURE-ACC	Most_Abundant_Seq	log2FC
hsa-miR-1-3p	3p	hsa-mir-1-2	MI0000437	GGAAUG	22	UGGAAUGUAAAGAAGUAUGUAU	MIMAT0000416	TGGAATGTAAAGAAGTATGTAT	4.36955
hsa-miR-133a-3p	3p	hsa-mir-133a-1	MI0000450	UUGGUC	22	UUUGGUCCCCUUCAACCAGCUG	MIMAT0000427	TTTGGTCCCCTTCAACCAGCTGT	3.60266
hsa-miR-143-3p	3p	hsa-mir-143	MI0000459	GAGAUG	21	UGAGAUGAAGCACUGUAGCUC	MIMAT0000435	TGAGATGAAGCACTGTAGCTCT	2.28504
hsa-miR-133b	3p	hsa-mir-133b	MI0000822	UUGGUC	22	UUUGGUCCCCUUCAACCAGCUA	MIMAT0000770	TTTGGTCCCCTTCAACCAGCTGC	2.14296
hsa-miR-145-5p	5p	hsa-mir-145	MI0000461	UCCAGU	23	GUCCAGUUUUCCCAGGAAUCCCU	MIMAT0000437	GTCCAGTTTTCCCAGGAATCCCT	1.89626

## Sheet: Downregulated
Supplemental table 4: Downregulated miRNAs in thin endometrium
MATURE-ID	pre-miRNA arm (5p or 3p)	PRE-ID	PRE-ACC	MATURE-SEED	MATURE-LENGTH	MATURE-SEQ	MATURE-ACC	Most_Abundant_Seq	log2FC
hsa-miR-34c-5p	5p	hsa-mir-34c	MI0000743	GGCAGU	23	AGGCAGUGUAGUUAGCUGAUUGC	MIMAT0000686	AGGCAGTGTAGTTAGCTGATT	-6.13482
hsa-miR-200a-3p	3p	hsa-mir-200a	MI0000737	AACACU	22	UAACACUGUCUGGUAACGAUGU	MIMAT0000682	TAACACTGTCTGGTAACGATGTT	-5.88598
hsa-miR-200c-3p	3p	hsa-mir-200c	MI0000650	AAUACU	23	UAAUACUGCCGGGUAAUGAUGGA	MIMAT0000617	TAATACTGCCGGGTAATGATGGA	-5.57759
hsa-miR-200b-3p	3p	hsa-mir-200b	MI0000342	AAUACU	22	UAAUACUGCCUGGUAAUGAUGA	MIMAT0000318	TAATACTGCCTGGTAATGATGA	-5.57684
hsa-miR-375	3p	hsa-mir-375	MI0000783	UUGUUC	22	UUUGUUCGUUCGGCUCGCGUGA	MIMAT0000728	TTTGTTCGTTCGGCTCGCGTGA	-5.49063
hsa-miR-449c-5p	5p	hsa-mir-449c	MI0003823	AGGCAG	25	UAGGCAGUGUAUUGCUAGCGGCUGU	MIMAT0010251	AGGCAGTGTATTGCTAGCGGCTGTT	-5.24102
hsa-miR-429	3p	hsa-mir-429	MI0001641	AAUACU	22	UAAUACUGUCUGGUAAAACCGU	MIMAT0001536	TAATACTGTCTGGTAAAACCGT	-5.17173
hsa-miR-141-3p	3p	hsa-mir-141	MI0000457	AACACU	22	UAACACUGUCUGGUAAAGAUGG	MIMAT0000432	TAACACTGTCTGGTAAAGATG	-5
hsa-miR-449a	5p	hsa-mir-449a	MI0001648	GGCAGU	22	UGGCAGUGUAUUGUUAGCUGGU	MIMAT0001541	TGGCAGTGTATTGTTAGCTGGT	-4.92875
hsa-miR-182-5p	5p	hsa-mir-182	MI0000272	UUGGCA	24	UUUGGCAAUGGUAGAACUCACACU	MIMAT0000259	TTTGGCAATGGTAGAACTCACACT	-4.89552
hsa-miR-183-5p	5p	hsa-mir-183	MI0000273	AUGGCA	22	UAUGGCACUGGUAGAAUUCACU	MIMAT0000261	TATGGCACTGGTAGAATTCACT	-4.59353
hsa-miR-96-5p	5p	hsa-mir-96	MI0000098	UUGGCA	23	UUUGGCACUAGCACAUUUUUGCU	MIMAT0000095	TTTGGCACTAGCACATTTTTGCT	-4.37046
hsa-miR-200a-5p	5p	hsa-mir-200a	MI0000737	AUCUUA	22	CAUCUUACCGGACAGUGCUGGA	MIMAT0001620	CATCTTACCGGACAGTGCTGGA	-3.79941
hsa-miR-363-3p	3p	hsa-mir-363	MI0000764	AUUGCA	22	AAUUGCACGGUAUCCAUCUGUA	MIMAT0000707	AATTGCACGGTATCCATCTGTA	-3.74232
hsa-miR-20b-5p	5p	hsa-mir-20b	MI0001519	AAAGUG	23	CAAAGUGCUCAUAGUGCAGGUAG	MIMAT0001413	CAAAGTGCTCATAGTGCAGGTAG	-3.65208
hsa-miR-449b-5p	5p	hsa-mir-449b	MI0003673	GGCAGU	22	AGGCAGUGUAUUGUUAGCUGGC	MIMAT0003327	TGGCAGTGTATTGTTAGCTGGC	-3.28203
hsa-miR-34c-3p	3p	hsa-mir-34c	MI0000743	AUCACU	22	AAUCACUAACCACACGGCCAGG	MIMAT0004677	AATCACTAACCACACGGCCAGG	-2.96348
hsa-miR-10a-3p	3p	hsa-mir-10a	MI0000266	AAAUUC	22	CAAAUUCGUAUCUAGGGGAAUA	MIMAT0004555	CAAATTCGTATCTAGGGGAAT	-2.94902
hsa-miR-106a-5p	5p	hsa-mir-106a	MI0000113	AAAGUG	23	AAAAGUGCUUACAGUGCAGGUAG	MIMAT0000103	AAAAGTGCTTACAGTGCAGGTAG	-2.89947
hsa-miR-135b-5p	5p	hsa-mir-135b	MI0000810	AUGGCU	23	UAUGGCUUUUCAUUCCUAUGUGA	MIMAT0000758	TATGGCTTTTCATTCCTATGTGA	-2.85415
hsa-miR-10a-5p	5p	hsa-mir-10a	MI0000266	ACCCUG	23	UACCCUGUAGAUCCGAAUUUGUG	MIMAT0000253	TACCCTGTAGATCCGAATTTGT	-2.7528
hsa-miR-31-5p	5p	hsa-mir-31	MI0000089	GGCAAG	21	AGGCAAGAUGCUGGCAUAGCU	MIMAT0000089	AGGCAAGATGCTGGCATAGCTGT	-2.72247
hsa-miR-203a-3p	3p	hsa-mir-203a	MI0000283	UGAAAU	22	GUGAAAUGUUUAGGACCACUAG	MIMAT0000264	GTGAAATGTTTAGGACCACTAG	-2.65498
hsa-miR-17-5p	5p	hsa-mir-17	MI0000071	AAAGUG	23	CAAAGUGCUUACAGUGCAGGUAG	MIMAT0000070	CAAAGTGCTTACAGTGCAGGTAG	-2.43796
hsa-miR-34b-3p	3p	hsa-mir-34b	MI0000742	AAUCAC	22	CAAUCACUAACUCCACUGCCAU	MIMAT0004676	AATCACTAACTCCACTGCCATC	-2.43296
hsa-miR-130b-5p	5p	hsa-mir-130b	MI0000748	CUCUUU	21	ACUCUUUCCCUGUUGCACUAC	MIMAT0004680	ACTCTTTCCCTGTTGCACTACT	-2.40939
hsa-miR-199b-5p	5p	hsa-mir-199b	MI0000282	CCAGUG	23	CCCAGUGUUUAGACUAUCUGUUC	MIMAT0000263	CCCAGTGTTTAGACTATCTGTTC	-2.33584
hsa-miR-20a-5p	5p	hsa-mir-20a	MI0000076	AAAGUG	23	UAAAGUGCUUAUAGUGCAGGUAG	MIMAT0000075	TAAAGTGCTTATAGTGCAGGTAG	-2.21587
hsa-miR-210-3p	3p	hsa-mir-210	MI0000286	UGUGCG	22	CUGUGCGUGUGACAGCGGCUGA	MIMAT0000267	CTGTGCGTGTGACAGCGGCTGA	-2.20555
hsa-miR-141-5p	5p	hsa-mir-141	MI0000457	AUCUUC	22	CAUCUUCCAGUACAGUGUUGGA	MIMAT0004598	CATCTTCCAGTACAGTGTTGGA	-2.18442
hsa-miR-93-5p	5p	hsa-mir-93	MI0000095	AAAGUG	23	CAAAGUGCUGUUCGUGCAGGUAG	MIMAT0000093	CAAAGTGCTGTTCGTGCAGGTAG	-2.16993
hsa-miR-425-5p	5p	hsa-mir-425	MI0001448	AUGACA	23	AAUGACACGAUCACUCCCGUUGA	MIMAT0003393	AATGACACGATCACTCCCGTTGAGT	-2.08746
hsa-miR-106b-5p	5p	hsa-mir-106b	MI0000734	AAAGUG	21	UAAAGUGCUGACAGUGCAGAU	MIMAT0000680	TAAAGTGCTGACAGTGCAGATA	-2.07229
hsa-miR-15b-3p	3p	hsa-mir-15b	MI0000438	GAAUCA	22	CGAAUCAUUAUUUGCUGCUCUA	MIMAT0004586	CGAATCATTATTTGCTGCTCT	-2.02975
hsa-miR-21-3p	3p	hsa-mir-21	MI0000077	AACACC	21	CAACACCAGUCGAUGGGCUGU	MIMAT0004494	CAACACCAGTCGATGGGCTGT	-2
hsa-miR-16-2-3p	3p	hsa-mir-16-2	MI0000115	CAAUAU	22	CCAAUAUUACUGUGCUGCUUUA	MIMAT0004518	ACCAATATTACTGTGCTGCTTT	-1.95936
hsa-miR-92a-3p	3p	hsa-mir-92a-1	MI0000093	AUUGCA	22	UAUUGCACUUGUCCCGGCCUGU	MIMAT0000092	TATTGCACTTGTCCCGGCCTGT	-1.95138
hsa-miR-345-5p	5p	hsa-mir-345	MI0000825	CUGACU	22	GCUGACUCCUAGUCCAGGGCUC	MIMAT0000772	GCTGACTCCTAGTCCAGGGCTCT	-1.88452
hsa-miR-451a	5p	hsa-mir-451a	MI0001729	AACCGU	22	AAACCGUUACCAUUACUGAGUU	MIMAT0001631	AAACCGTTACCATTACTGAGT	-1.86266
hsa-miR-135a-5p	5p	hsa-mir-135a-1	MI0000452	AUGGCU	23	UAUGGCUUUUUAUUCCUAUGUGA	MIMAT0000428	TATGGCTTTTTATTCCTATGTGA	-1.85798
hsa-miR-483-3p	3p	hsa-mir-483	MI0002467	CACUCC	21	UCACUCCUCUCCUCCCGUCUU	MIMAT0002173	CACTCCTCTCCTCCCGTCTTCT	-1.85798
hsa-miR-30d-5p	5p	hsa-mir-30d	MI0000255	GUAAAC	22	UGUAAACAUCCCCGACUGGAAG	MIMAT0000245	TGTAAACATCCCCGACTGGAAGCT	-1.82846
hsa-miR-144-5p	5p	hsa-mir-144	MI0000460	GAUAUC	22	GGAUAUCAUCAUAUACUGUAAG	MIMAT0004600	GGATATCATCATATACTGTAAGT	-1.80736
hsa-miR-30d-3p	3p	hsa-mir-30d	MI0000255	UUUCAG	22	CUUUCAGUCAGAUGUUUGCUGC	MIMAT0004551	CTTTCAGTCAGATGTTTGCTGC	-1.79837
hsa-miR-323a-3p	3p	hsa-mir-323a	MI0000807	ACAUUA	21	CACAUUACACGGUCGACCUCU	MIMAT0000755	CACATTACACGGTCGACCTCT	-1.79837
hsa-miR-92b-3p	3p	hsa-mir-92b	MI0003560	AUUGCA	22	UAUUGCACUCGUCCCGGCCUCC	MIMAT0003218	TATTGCACTCGTCCCGGCCTCT	-1.78578
hsa-miR-19b-3p	3p	hsa-mir-19b-2	MI0000075	GUGCAA	23	UGUGCAAAUCCAUGCAAAACUGA	MIMAT0000074	TGTGCAAATCCATGCAAAACTGT	-1.78566
hsa-miR-542-3p	3p	hsa-mir-542	MI0003686	GUGACA	22	UGUGACAGAUUGAUAACUGAAA	MIMAT0003389	TGTGACAGATTGATAACTGAAA	-1.78416
hsa-miR-484	5p	hsa-mir-484	MI0002468	CAGGCU	22	UCAGGCUCAGUCCCCUCCCGAU	MIMAT0002174	TCAGGCTCAGTCCCCTCCCGAT	-1.78215
hsa-miR-1307-3p	3p	hsa-mir-1307	MI0006444	CUCGGC	22	ACUCGGCGUGGCGUCGGUCGUG	MIMAT0005951	ACTCGGCGTGGCGTCGGTCGTGG	-1.76734
hsa-miR-200b-5p	5p	hsa-mir-200b	MI0000342	AUCUUA	22	CAUCUUACUGGGCAGCAUUGGA	MIMAT0004571	CATCTTACTGGGCAGCATTGGA	-1.76553
hsa-miR-187-3p	3p	hsa-mir-187	MI0000274	CGUGUC	22	UCGUGUCUUGUGUUGCAGCCGG	MIMAT0000262	TCGTGTCTTGTGTTGCAGCCGGT	-1.76356
hsa-miR-144-3p	3p	hsa-mir-144	MI0000460	ACAGUA	20	UACAGUAUAGAUGAUGUACU	MIMAT0000436	TACAGTATAGATGATGTACT	-1.73697
hsa-miR-30a-5p	5p	hsa-mir-30a	MI0000088	GUAAAC	22	UGUAAACAUCCUCGACUGGAAG	MIMAT0000087	TGTAAACATCCTCGACTGGAAGCT	-1.73537
hsa-miR-15b-5p	5p	hsa-mir-15b	MI0000438	AGCAGC	22	UAGCAGCACAUCAUGGUUUACA	MIMAT0000417	TAGCAGCACATCATGGTTTACA	-1.73419
hsa-miR-32-5p	5p	hsa-mir-32	MI0000090	AUUGCA	22	UAUUGCACAUUACUAAGUUGCA	MIMAT0000090	TATTGCACATTACTAAGTTGCA	-1.73419
hsa-miR-130b-3p	3p	hsa-mir-130b	MI0000748	AGUGCA	22	CAGUGCAAUGAUGAAAGGGCAU	MIMAT0000691	CAGTGCAATGATGAAAGGGCAT	-1.72582
hsa-miR-651-5p	5p	hsa-mir-651	MI0003666	UUAGGA	22	UUUAGGAUAAGCUUGACUUUUG	MIMAT0003321	TTTAGGATAAGCTTGACTTTTG	-1.72436
hsa-miR-146b-3p	3p	hsa-mir-146b	MI0003129	GCCCUG	22	UGCCCUGUGGACUCAGUUCUGG	MIMAT0004766	GCCCTGTGGACTCAGTTCTGGT	-1.69599
hsa-miR-146b-5p	5p	hsa-mir-146b	MI0003129	GAGAAC	22	UGAGAACUGAAUUCCAUAGGCU	MIMAT0002809	TGAGAACTGAATTCCATAGGCTGT	-1.67826
hsa-miR-320c	3p	hsa-mir-320c-2	MI0008191	AAAGCU	20	AAAAGCUGGGUUGAGAGGGU	MIMAT0005793	AAAAGCTGGGTTGAGAGGGCGATT	-1.67745
hsa-miR-1307-5p	5p	hsa-mir-1307	MI0006444	CGACCG	21	UCGACCGGACCUCGACCGGCU	MIMAT0022727	TCGACCGGACCTCGACCGGCT	-1.65711
hsa-miR-106b-3p	3p	hsa-mir-106b	MI0000734	CGCACU	22	CCGCACUGUGGGUACUUGCUGC	MIMAT0004672	CCGCACTGTGGGTACTTGCTGC	-1.65501
hsa-miR-224-5p	5p	hsa-mir-224	MI0000301	AAGUCA	21	CAAGUCACUAGUGGUUCCGUU	MIMAT0000281	CAAGTCACTAGTGGTTCCGTTT	-1.63967
hsa-miR-30b-5p	5p	hsa-mir-30b	MI0000441	GUAAAC	22	UGUAAACAUCCUACACUCAGCU	MIMAT0000420	TGTAAACATCCTACACTCAGCT	-1.5974
hsa-miR-181a-3p	3p	hsa-mir-181a-1	MI0000289	CCAUCG	22	ACCAUCGACCGUUGAUUGUACC	MIMAT0000270	ACCATCGACCGTTGATTGTACC	-1.58496
hsa-miR-190b	5p	hsa-mir-190b	MI0005545	GAUAUG	21	UGAUAUGUUUGAUAUUGGGUU	MIMAT0004929	TGATATGTTTGATATTGGGTTG	-1.58496
