# Supplementary material for: Integrated Transcriptomic Analysis of the miRNA–mRNA Interaction Network in Thin Endometrium
Source: Front Genet. 2021 Mar 16;12:589408. doi: 10.3389/fgene.2021.589408 (PMC8009322; doi:10.3389/fgene.2021.589408)
Supplement: Supplementary file 5 [file Table_5.xlsx]

## Sheet: Sheet1
Supplemental table 5
DEMs	predicted targeted genes
hsa-miR-1-3p	GLCCI1
hsa-miR-1-3p	HS3ST3B1
hsa-miR-1-3p	CPED1
hsa-miR-1-3p	THBS1
hsa-miR-1-3p	TMEM178A
hsa-miR-1-3p	EIF4E
hsa-miR-1-3p	MAB21L1
hsa-miR-1-3p	STC2
hsa-miR-1-3p	MMD2
hsa-miR-1-3p	CLCN3
hsa-miR-1-3p	LASP1
hsa-miR-1-3p	HACE1
hsa-miR-1-3p	SRSF9
hsa-miR-1-3p	SLC10A7
hsa-miR-1-3p	HSPD1
hsa-miR-1-3p	OSBPL7
hsa-miR-1-3p	NXT2
hsa-miR-1-3p	MATR3
hsa-miR-1-3p	UNC119B
hsa-miR-1-3p	BDNF
hsa-miR-1-3p	ETS1
hsa-miR-1-3p	AP1G1
hsa-miR-1-3p	FBXL14
hsa-miR-1-3p	EIF1AX
hsa-miR-1-3p	GCH1
hsa-miR-1-3p	VAMP2
hsa-miR-1-3p	NCL
hsa-miR-1-3p	ARCN1
hsa-miR-1-3p	ANXA2
hsa-miR-1-3p	SPRED1
hsa-miR-1-3p	GPR137C
hsa-miR-1-3p	PPIB
hsa-miR-1-3p	C5orf51
hsa-miR-1-3p	WDR61
hsa-miR-1-3p	MIPOL1
hsa-miR-1-3p	PDCD10
hsa-miR-1-3p	KIF2A
hsa-miR-1-3p	RAB5A
hsa-miR-1-3p	PHAX
hsa-miR-1-3p	YWHAQ
hsa-miR-1-3p	C2orf69
hsa-miR-1-3p	ZMAT3
hsa-miR-1-3p	ASH2L
hsa-miR-1-3p	GJA1
hsa-miR-1-3p	HELZ2
hsa-miR-1-3p	DGKE
hsa-miR-1-3p	GPD2
hsa-miR-1-3p	TAGLN2
hsa-miR-1-3p	ZFP36L1
hsa-miR-1-3p	UST
hsa-miR-1-3p	KCNIP3
hsa-miR-1-3p	SMIM14
hsa-miR-1-3p	PDE7A
hsa-miR-1-3p	BACH2
hsa-miR-1-3p	TNKS2
hsa-miR-1-3p	SLC44A1
hsa-miR-1-3p	TSPAN4
hsa-miR-1-3p	HIAT1
hsa-miR-1-3p	TWF1
hsa-miR-1-3p	MXD1
hsa-miR-1-3p	VAMP4
hsa-miR-1-3p	EDN1
hsa-miR-1-3p	NDRG3
hsa-miR-1-3p	MSANTD2
hsa-miR-1-3p	LRCH1
hsa-miR-1-3p	EBPL
hsa-miR-1-3p	SLC25A22
hsa-miR-1-3p	CPEB1
hsa-miR-1-3p	SNAP25
hsa-miR-1-3p	G6PD
hsa-miR-1-3p	ABCB7
hsa-miR-1-3p	ADPGK
hsa-miR-1-3p	TMSB4X
hsa-miR-1-3p	AZIN1
hsa-miR-1-3p	CAAP1
hsa-miR-1-3p	CTTNBP2NL
hsa-miR-1-3p	TMEM243
hsa-miR-1-3p	HNRNPU
hsa-miR-1-3p	RASA1
hsa-miR-1-3p	SRI
hsa-miR-1-3p	BET1
hsa-miR-1-3p	POGK
hsa-miR-1-3p	NET1
hsa-miR-1-3p	CHSY1
hsa-miR-1-3p	BAG4
hsa-miR-1-3p	ARF3
hsa-miR-1-3p	IGF1
hsa-miR-1-3p	TRIM2
hsa-miR-1-3p	MEOX2
hsa-miR-1-3p	GPR125
hsa-miR-1-3p	LPPR4
hsa-miR-1-3p	SH3BGRL
hsa-miR-1-3p	KANK4
hsa-miR-1-3p	CORO1C
hsa-miR-1-3p	PTPRG
hsa-miR-1-3p	WDR48
hsa-miR-1-3p	CLTC
hsa-miR-1-3p	RIT2
hsa-miR-1-3p	MON2
hsa-miR-1-3p	TPPP
hsa-miR-1-3p	ANKRD29
hsa-miR-1-3p	PAX3
hsa-miR-1-3p	CNN3
hsa-miR-1-3p	RNF138
hsa-miR-1-3p	E2F5
hsa-miR-1-3p	TMCC1
hsa-miR-1-3p	MAL2
hsa-miR-1-3p	DDX5
hsa-miR-1-3p	CDK14
hsa-miR-1-3p	BPNT1
hsa-miR-1-3p	USP33
hsa-miR-1-3p	RARB
hsa-miR-1-3p	PTPLAD1
hsa-miR-1-3p	KTN1
hsa-miR-1-3p	MMD
hsa-miR-133a-3p	TIMM17A
hsa-miR-133a-3p	GABARAPL1
hsa-miR-133a-3p	KIAA1429
hsa-miR-133a-3p	PREX1
hsa-miR-133a-3p	FTL
hsa-miR-133a-3p	LHX5
hsa-miR-133a-3p	SYT2
hsa-miR-133a-3p	PAX7
hsa-miR-133a-3p	SHISA5
hsa-miR-133a-3p	VAT1
hsa-miR-133a-3p	CLTA
hsa-miR-133a-3p	PRRT2
hsa-miR-133a-3p	FBXL2
hsa-miR-133a-3p	YPEL2
hsa-miR-133a-3p	CAPN15
hsa-miR-133a-3p	SF3B4
hsa-miR-133a-3p	CTBP2
hsa-miR-133a-3p	SEC61B
hsa-miR-133a-3p	PFKFB3
hsa-miR-133a-3p	PTH1R
hsa-miR-133a-3p	PCDHGC3
hsa-miR-133a-3p	TFAP2D
hsa-miR-133a-3p	CELF4
hsa-miR-133a-3p	GRM5
hsa-miR-133a-3p	MSN
hsa-miR-133a-3p	EMP2
hsa-miR-133a-3p	PITPNM2
hsa-miR-133a-3p	TMEM167A
hsa-miR-133a-3p	MYH9
hsa-miR-133a-3p	GNAI3
hsa-miR-133a-3p	SFXN5
hsa-miR-133a-3p	AKAP9
hsa-miR-133a-3p	DUSP1
hsa-miR-133a-3p	RAP2C
hsa-miR-133a-3p	GPM6A
hsa-miR-133a-3p	FAM117B
hsa-miR-133a-3p	SLC50A1
hsa-miR-133a-3p	KCTD20
hsa-miR-133a-3p	LASP1
hsa-miR-133a-3p	TAGLN2
hsa-miR-133a-3p	SMARCD1
hsa-miR-143-3p	SRSF11
hsa-miR-143-3p	ASAP3
hsa-miR-143-3p	RSRC2
hsa-miR-143-3p	MAP3K7
hsa-miR-143-3p	PSD3
hsa-miR-143-3p	GIGYF2
hsa-miR-143-3p	PAN3
hsa-miR-143-3p	ATP6V1A
hsa-miR-143-3p	LMO4
hsa-miR-143-3p	ABHD14A
hsa-miR-143-3p	STAC
hsa-miR-143-3p	IGFBP5
hsa-miR-143-3p	ABL2
hsa-miR-143-3p	SLC25A15
hsa-miR-143-3p	TTPA
hsa-miR-143-3p	MAB21L1
hsa-miR-143-3p	GOLM1
hsa-miR-143-3p	TMEM121
hsa-miR-143-3p	NECAP1
hsa-miR-143-3p	PC
hsa-miR-143-3p	PAG1
hsa-miR-143-3p	MSI2
hsa-miR-143-3p	NPR3
hsa-miR-143-3p	ITM2B
hsa-miR-143-3p	AHCYL1
hsa-miR-143-3p	UBE2E3
hsa-miR-143-3p	TET1
hsa-miR-143-3p	BRD2
hsa-miR-143-3p	VAPB
hsa-miR-143-3p	PHF6
hsa-miR-143-3p	RASGEF1B
hsa-miR-143-3p	VASH1
hsa-miR-143-3p	GXYLT1
hsa-miR-143-3p	EFS
hsa-miR-143-3p	FOSL2
hsa-miR-143-3p	MEDAG
hsa-miR-143-3p	FAR1
hsa-miR-143-3p	KRAS
hsa-miR-143-3p	TRAPPC8
hsa-miR-143-3p	MOGS
hsa-miR-143-3p	SLC16A2
hsa-miR-143-3p	SLC39A11
hsa-miR-143-3p	SLC30A8
hsa-miR-143-3p	CRELD1
hsa-miR-133b	CLTA
hsa-miR-133b	SYT1
hsa-miR-133b	KCNA6
hsa-miR-133b	EDEM1
hsa-miR-133b	SIMC1
hsa-miR-133b	CNN2
hsa-miR-133b	TIMM17A
hsa-miR-133b	FAM117B
hsa-miR-133b	NUP160
hsa-miR-133b	SGPP1
hsa-miR-133b	PAX7
hsa-miR-133b	PPFIA2
hsa-miR-133b	SAMD5
hsa-miR-133b	CAP1
hsa-miR-133b	MEIS2
hsa-miR-133b	RAP2C
hsa-miR-133b	FAM46A
hsa-miR-133b	SNRK
hsa-miR-133b	SGMS2
hsa-miR-133b	SEC61B
hsa-miR-133b	CAPN15
hsa-miR-133b	GPM6A
hsa-miR-133b	BICC1
hsa-miR-133b	SV2A
hsa-miR-133b	SLC50A1
hsa-miR-133b	AKAP9
hsa-miR-133b	FTL
hsa-miR-133b	PFKFB3
hsa-miR-133b	KIF3C
hsa-miR-133b	MSN
hsa-miR-133b	SLMO2
hsa-miR-133b	EIF4A1
hsa-miR-133b	SACM1L
hsa-miR-133b	RFFL
hsa-miR-133b	FBXL2
hsa-miR-133b	ELFN1
hsa-miR-133b	GABARAPL1
hsa-miR-133b	MYRF
hsa-miR-133b	TMEM170B
hsa-miR-133b	LANCL2
hsa-miR-133b	PDE1C
hsa-miR-133b	UBE2Q1
hsa-miR-133b	SLC6A1
hsa-miR-133b	CTBP2
hsa-miR-133b	ZC3H7A
hsa-miR-133b	ANKRD28
hsa-miR-133b	FAM57A
hsa-miR-133b	SYT2
hsa-miR-133b	GABPB2
hsa-miR-133b	TMEM167A
hsa-miR-133b	PPP2CA
hsa-miR-133b	RB1CC1
hsa-miR-133b	VPS54
hsa-miR-133b	TAGLN2
hsa-miR-133b	TBPL1
hsa-miR-133b	PTPRZ1
hsa-miR-133b	SEPHS2
hsa-miR-133b	SHISA5
hsa-miR-133b	PPP2CB
hsa-miR-133b	DOLPP1
hsa-miR-133b	RBMXL1
hsa-miR-133b	ZIC3
hsa-miR-133b	LHFP
hsa-miR-133b	LHX5
hsa-miR-133b	XXYLT1
hsa-miR-133b	VAT1
hsa-miR-133b	PAN3
hsa-miR-133b	CRTAM
hsa-miR-133b	CMPK1
hsa-miR-133b	HS2ST1
hsa-miR-133b	RAPH1
hsa-miR-133b	SGK1
hsa-miR-133b	CDK13
hsa-miR-133b	VAMP2
hsa-miR-133b	PTBP1
hsa-miR-133b	XPO4
hsa-miR-133b	SLC39A1
hsa-miR-133b	CCDC176
hsa-miR-133b	VKORC1
hsa-miR-133b	SMARCD1
hsa-miR-133b	EMP2
hsa-miR-133b	ENPP5
hsa-miR-133b	MAML1
hsa-miR-133b	KIAA1429
hsa-miR-133b	KIAA1432
hsa-miR-133b	ARHGAP12
hsa-miR-133b	TRAM2
hsa-miR-133b	ZNF131
hsa-miR-133b	RBMX
hsa-miR-133b	ZC3H11A
hsa-miR-133b	BTBD3
hsa-miR-133b	DUSP1
hsa-miR-133b	PTPRK
hsa-miR-133b	ANKRD44
hsa-miR-133b	PRRT2
hsa-miR-133b	SF3B4
hsa-miR-133b	BCORL1
hsa-miR-133b	RAVER1
hsa-miR-133b	UBA2
hsa-miR-133b	GARNL3
hsa-miR-133b	TFAP2D
hsa-miR-133b	YPEL2
hsa-miR-133b	SLC30A7
hsa-miR-133b	LRRC7
hsa-miR-133b	SFXN2
hsa-miR-133b	SGTB
hsa-miR-133b	LASP1
hsa-miR-133b	CELF4
hsa-miR-145-5p	PDCD4
hsa-miR-145-5p	GALNT1
hsa-miR-145-5p	H2AFX
hsa-miR-145-5p	TNFRSF11B
hsa-miR-145-5p	CAMSAP2
hsa-miR-145-5p	SRGAP1
hsa-miR-145-5p	EXOC8
hsa-miR-145-5p	YTHDF2
hsa-miR-145-5p	RNF170
hsa-miR-145-5p	NUAK1
hsa-miR-145-5p	ABRACL
hsa-miR-145-5p	RTKN
hsa-miR-145-5p	CRKL
hsa-miR-145-5p	MYO5A
hsa-miR-145-5p	ARF6
hsa-miR-145-5p	TMEM178A
hsa-miR-145-5p	UBA6
hsa-miR-145-5p	OSBPL1A
hsa-miR-145-5p	EBF3
hsa-miR-145-5p	DAB2
hsa-miR-145-5p	KLF5
hsa-miR-145-5p	AKAP9
hsa-miR-145-5p	BRCC3
hsa-miR-145-5p	FAM135A
hsa-miR-145-5p	ADD3
hsa-miR-145-5p	ACTB
hsa-miR-145-5p	PPP3CA
hsa-miR-145-5p	MPP5
hsa-miR-145-5p	SPOP
hsa-miR-145-5p	OTOR
hsa-miR-145-5p	DUSP6
hsa-miR-145-5p	ABCE1
hsa-miR-145-5p	GLIS1
hsa-miR-145-5p	SEMA3A
hsa-miR-145-5p	MBTD1
hsa-miR-145-5p	RLIM
hsa-miR-145-5p	SPSB4
hsa-miR-145-5p	PLCE1
hsa-miR-145-5p	STAM
hsa-miR-145-5p	FSCN1
hsa-miR-145-5p	RGS7
hsa-miR-145-5p	MPZL2
hsa-miR-145-5p	ELMO1
hsa-miR-145-5p	NEDD9
hsa-miR-145-5p	ADPGK
hsa-miR-145-5p	MDFIC
hsa-miR-145-5p	AP2B1
hsa-miR-145-5p	ST6GALNAC3
hsa-miR-145-5p	ABHD17C
hsa-miR-145-5p	INO80
hsa-miR-145-5p	KATNBL1
hsa-miR-145-5p	PTGFR
hsa-miR-145-5p	LOX
hsa-miR-145-5p	FLI1
hsa-miR-145-5p	KCNA4
hsa-miR-145-5p	GABARAPL2
hsa-miR-145-5p	NSUN4
hsa-miR-145-5p	ANKRD28
hsa-miR-145-5p	MEST
hsa-miR-145-5p	ARHGAP6
hsa-miR-145-5p	SKP1
hsa-miR-145-5p	ACTG1
hsa-miR-145-5p	KLHL18
hsa-miR-145-5p	SRGAP2
hsa-miR-145-5p	HECW2
hsa-miR-145-5p	ERLIN1
hsa-miR-145-5p	SCAMP3
hsa-miR-145-5p	PLCL2
hsa-miR-145-5p	VASN
hsa-miR-145-5p	MKL2
hsa-miR-145-5p	CSRNP2
hsa-miR-145-5p	CTNNBIP1
hsa-miR-145-5p	ABHD17B
hsa-miR-145-5p	SEMA6A
hsa-miR-182-5p	SLC39A9
hsa-miR-182-5p	EPAS1
hsa-miR-182-5p	FBXW11
hsa-miR-182-5p	EBF3
hsa-miR-182-5p	ZFC3H1
hsa-miR-182-5p	MAK
hsa-miR-182-5p	EGLN1
hsa-miR-182-5p	PRUNE2
hsa-miR-182-5p	FGF9
hsa-miR-182-5p	PC
hsa-miR-182-5p	AEBP2
hsa-miR-182-5p	XPR1
hsa-miR-182-5p	CRISP3
hsa-miR-182-5p	CTTN
hsa-miR-182-5p	GNAQ
hsa-miR-182-5p	CFL1
hsa-miR-182-5p	KTN1
hsa-miR-182-5p	TRABD2B
hsa-miR-182-5p	EOMES
hsa-miR-182-5p	FOXF2
hsa-miR-182-5p	L1CAM
hsa-miR-182-5p	BMPR1B
hsa-miR-182-5p	ZC3H15
hsa-miR-182-5p	ELMO1
hsa-miR-182-5p	NTNG1
hsa-miR-182-5p	RARG
hsa-miR-182-5p	PIK3AP1
hsa-miR-182-5p	PPP1R1C
hsa-miR-182-5p	APBA2
hsa-miR-182-5p	MFAP3
hsa-miR-182-5p	FRS2
hsa-miR-182-5p	CACNB4
hsa-miR-182-5p	RTN4
hsa-miR-182-5p	PPIL1
hsa-miR-182-5p	TRIQK
hsa-miR-182-5p	FMR1
hsa-miR-182-5p	SMAD1
hsa-miR-182-5p	MKL2
hsa-miR-182-5p	ACTR2
hsa-miR-182-5p	WIPI2
hsa-miR-182-5p	PPP1R13L
hsa-miR-182-5p	AJUBA
hsa-miR-182-5p	LPHN2
hsa-miR-182-5p	FBXW7
hsa-miR-182-5p	VLDLR
hsa-miR-182-5p	SNX4
hsa-miR-182-5p	NRCAM
hsa-miR-182-5p	NUAK1
hsa-miR-182-5p	MOB1B
hsa-miR-182-5p	SRSF6
hsa-miR-182-5p	RNF222
hsa-miR-182-5p	CLPTM1L
hsa-miR-182-5p	CD2AP
hsa-miR-182-5p	LSM14A
hsa-miR-182-5p	SCML4
hsa-miR-182-5p	ZFP36L1
hsa-miR-182-5p	FAM78A
hsa-miR-182-5p	FLOT1
hsa-miR-182-5p	NPTX1
hsa-miR-182-5p	CHMP1A
hsa-miR-182-5p	SEPHS1
hsa-miR-182-5p	MITF
hsa-miR-182-5p	YWHAG
hsa-miR-182-5p	TSNAX
hsa-miR-182-5p	TMEM50B
hsa-miR-182-5p	TSPAN9
hsa-miR-182-5p	GK
hsa-miR-182-5p	FOXN2
hsa-miR-182-5p	ADD3
hsa-miR-182-5p	PPP1R13B
hsa-miR-182-5p	PCNX
hsa-miR-182-5p	EVI5
hsa-miR-182-5p	FAM171A1
hsa-miR-182-5p	SGMS2
hsa-miR-182-5p	KCMF1
hsa-miR-182-5p	BCL2L12
hsa-miR-182-5p	NCKAP1
hsa-miR-182-5p	ARHGEF3
hsa-miR-182-5p	HBEGF
hsa-miR-182-5p	UBE2Q2
hsa-miR-182-5p	SHC4
hsa-miR-182-5p	CCNY
hsa-miR-182-5p	CBFA2T3
hsa-miR-182-5p	CAMSAP2
hsa-miR-182-5p	RAPGEF5
hsa-miR-182-5p	LRRC7
hsa-miR-182-5p	MAP1LC3B
hsa-miR-182-5p	TP53INP2
hsa-miR-182-5p	DSG2
hsa-miR-182-5p	LPP
hsa-miR-182-5p	PRRG3
hsa-miR-182-5p	CNNM3
hsa-miR-182-5p	FOXO3
hsa-miR-182-5p	TAF15
hsa-miR-182-5p	GXYLT1
hsa-miR-182-5p	BOD1L1
hsa-miR-182-5p	RECK
hsa-miR-182-5p	MBNL2
hsa-miR-182-5p	TECTB
hsa-miR-182-5p	CITED2
hsa-miR-182-5p	DCUN1D1
hsa-miR-182-5p	RASA1
hsa-miR-182-5p	CELF6
hsa-miR-182-5p	LHX1
hsa-miR-182-5p	GLB1L
hsa-miR-182-5p	SNX30
hsa-miR-182-5p	DENR
hsa-miR-182-5p	ZFAND4
hsa-miR-182-5p	RGS17
hsa-miR-182-5p	ZNRF1
hsa-miR-182-5p	USP13
hsa-miR-182-5p	NCALD
hsa-miR-182-5p	ADAMTS18
hsa-miR-182-5p	RAB6B
hsa-miR-182-5p	SP3
hsa-miR-182-5p	STK19
hsa-miR-182-5p	SH3BGRL
hsa-miR-182-5p	PRKACB
hsa-miR-182-5p	OSBPL10
hsa-miR-182-5p	MISP
hsa-miR-182-5p	ARF4
hsa-miR-182-5p	TAF4B
hsa-miR-182-5p	SLCO3A1
hsa-miR-182-5p	SC5D
hsa-miR-182-5p	USP6NL
hsa-miR-182-5p	TMEM47
hsa-miR-182-5p	ZNF280B
hsa-miR-182-5p	BCL2L13
hsa-miR-182-5p	DSCAM
hsa-miR-182-5p	ADRA2C
hsa-miR-182-5p	EDNRB
hsa-miR-182-5p	VAMP3
hsa-miR-182-5p	SETD7
hsa-miR-182-5p	PCMT1
hsa-miR-182-5p	CUL5
hsa-miR-182-5p	DAZAP2
hsa-miR-182-5p	STOX2
hsa-miR-182-5p	TOX3
hsa-miR-182-5p	PAIP2
hsa-miR-182-5p	CHAMP1
hsa-miR-182-5p	CHIC1
hsa-miR-182-5p	GRM5
hsa-miR-182-5p	CORO1C
hsa-miR-182-5p	BRMS1L
hsa-miR-182-5p	BNC2
hsa-miR-449a	CSF1R
hsa-miR-449a	GREM2
hsa-miR-449a	ARHGAP26
hsa-miR-449a	FOXJ2
hsa-miR-449a	VPS37B
hsa-miR-449a	E2F5
hsa-miR-449a	IL6R
hsa-miR-449a	PPP2R3A
hsa-miR-449a	PPP1R10
hsa-miR-449a	SRPR
hsa-miR-449a	FLOT2
hsa-miR-449a	CALCR
hsa-miR-449a	RPS6KL1
hsa-miR-449a	CELF3
hsa-miR-449a	HSPA1B
hsa-miR-449a	GMNC
hsa-miR-449a	ATMIN
hsa-miR-449a	MYCN
hsa-miR-449a	SNX15
hsa-miR-449a	CPLX2
hsa-miR-449a	POGZ
hsa-miR-449a	FKBP1B
hsa-miR-449a	DLL1
hsa-miR-449a	SLC25A27
hsa-miR-449a	RAB43
hsa-miR-449a	VAT1
hsa-miR-449a	PNOC
hsa-miR-449a	ANK2
hsa-miR-449a	CR2
hsa-miR-449a	RRAS
hsa-miR-449a	CCNE2
hsa-miR-449a	CHD1
hsa-miR-449a	SCN2B
hsa-miR-449a	DAAM1
hsa-miR-449a	KLF4
hsa-miR-449a	CASP2
hsa-miR-449a	DGKZ
hsa-miR-449a	FAM76A
hsa-miR-449a	LDHA
hsa-miR-449a	TSN
hsa-miR-449a	RTN4RL1
hsa-miR-449a	HCN3
hsa-miR-449a	ATG4B
hsa-miR-449a	PVRL1
hsa-miR-449a	MPP2
hsa-miR-449a	GABRA3
hsa-miR-449a	FAM167A
hsa-miR-449a	ITSN1
hsa-miR-449a	KIAA1462
hsa-miR-449a	UHRF2
hsa-miR-449a	ACBD3
hsa-miR-449a	JAKMIP1
hsa-miR-449a	RPS6KA4
hsa-miR-449a	VAMP2
hsa-miR-449a	PPP1R11
hsa-miR-449a	PDGFRA
hsa-miR-449a	PPARGC1B
hsa-miR-449a	RRAGC
hsa-miR-449a	USF1
hsa-miR-449a	OSGIN2
hsa-miR-449a	NFE2L1
hsa-miR-449a	GRM7
hsa-miR-449a	ADO
hsa-miR-449a	MDM4
hsa-miR-449a	SYT1
hsa-miR-449a	DCX
hsa-miR-449a	PGM1
hsa-miR-449a	SGPP1
hsa-miR-449a	ADIPOR2
hsa-miR-449a	BCL2L13
hsa-miR-449a	CBFA2T3
hsa-miR-449a	PACS1
hsa-miR-449a	NUMBL
hsa-miR-449a	ARHGAP1
hsa-miR-449a	LMAN1
hsa-miR-449a	NAV3
hsa-miR-449a	EML5
hsa-miR-449a	LRRC40
hsa-miR-449a	ZMYM4
hsa-miR-449a	DPYSL4
hsa-miR-449a	ASIC2
hsa-miR-449a	TANC2
hsa-miR-449a	FOXP1
hsa-miR-449a	PEA15
hsa-miR-449a	AMER1
hsa-miR-449a	CTNND2
hsa-miR-449a	LIMD2
hsa-miR-449a	TTC19
hsa-miR-449a	CUEDC1
hsa-miR-449a	MET
hsa-miR-449a	TPD52
hsa-miR-449a	GALNT7
hsa-miR-449a	HNF4A
hsa-miR-449a	NOTCH1
hsa-miR-449a	ERGIC1
hsa-miR-449a	SMIM15
hsa-miR-449a	CA7
hsa-miR-449a	WASF1
hsa-miR-449a	ELMOD1
hsa-miR-449a	SLC6A1
hsa-miR-449a	NRIP3
hsa-miR-449a	KCNK3
hsa-miR-449a	SIDT2
hsa-miR-449a	LGR4
hsa-miR-449a	RGS17
hsa-miR-449a	SDK2
hsa-miR-449a	RAP1GDS1
hsa-miR-449a	LZTS3
hsa-miR-449a	KIAA1217
hsa-miR-449a	ZDHHC17
hsa-miR-449a	MLLT3
hsa-miR-449a	ALDOA
hsa-miR-449a	CACNB3
hsa-miR-449a	XYLT1
hsa-miR-449a	INA
hsa-miR-449a	TGIF2
hsa-miR-449a	STRN3
hsa-miR-449a	AGTRAP
hsa-miR-449a	RANBP10
hsa-miR-449a	LEF1
hsa-miR-449a	DDX17
hsa-miR-449a	FRK
hsa-miR-449a	FBXO30
hsa-miR-449a	EVI5L
hsa-miR-449a	UBP1
hsa-miR-449a	SVOP
hsa-miR-449a	FGD6
hsa-miR-449a	SGSM2
hsa-miR-449a	GPR158
hsa-miR-449a	TOB2
hsa-miR-449a	NAV1
hsa-miR-449a	BRINP1
hsa-miR-449a	SATB2
hsa-miR-449a	CAPN6
hsa-miR-141-3p	RAP2C
hsa-miR-141-3p	TADA1
hsa-miR-141-3p	CCDC6
hsa-miR-141-3p	SOBP
hsa-miR-141-3p	TFAP2C
hsa-miR-141-3p	EPHA2
hsa-miR-141-3p	EXOC5
hsa-miR-141-3p	DMWD
hsa-miR-141-3p	DCP2
hsa-miR-141-3p	MBNL1
hsa-miR-141-3p	PGRMC2
hsa-miR-141-3p	GRB2
hsa-miR-141-3p	KCTD20
hsa-miR-141-3p	GLRX
hsa-miR-141-3p	HSPA13
hsa-miR-141-3p	PANK3
hsa-miR-141-3p	PLEK
hsa-miR-141-3p	RALGPS2
hsa-miR-141-3p	MSANTD4
hsa-miR-141-3p	FAM91A1
hsa-miR-141-3p	NDFIP2
hsa-miR-141-3p	EPN1
hsa-miR-141-3p	MDM1
hsa-miR-141-3p	EDEM1
hsa-miR-141-3p	DR1
hsa-miR-141-3p	ZEB1
hsa-miR-141-3p	DEK
hsa-miR-141-3p	LYSMD3
hsa-miR-141-3p	ZCCHC3
hsa-miR-141-3p	ZFR
hsa-miR-141-3p	HMG20A
hsa-miR-141-3p	TMEM170B
hsa-miR-141-3p	PHYHIPL
hsa-miR-141-3p	LAMTOR3
hsa-miR-141-3p	UGT1A6
hsa-miR-141-3p	STX2
hsa-miR-141-3p	UGT1A3
hsa-miR-141-3p	PPM1E
hsa-miR-141-3p	DSTYK
hsa-miR-141-3p	ELMOD1
hsa-miR-141-3p	ACOT7
hsa-miR-141-3p	CTNND2
hsa-miR-141-3p	ZCCHC24
hsa-miR-141-3p	ALG2
hsa-miR-141-3p	FOXJ3
hsa-miR-141-3p	TTR
hsa-miR-141-3p	HS2ST1
hsa-miR-141-3p	NUDCD1
hsa-miR-141-3p	MYBL1
hsa-miR-141-3p	RBM7
hsa-miR-141-3p	GAB1
hsa-miR-141-3p	RNF145
hsa-miR-141-3p	SYT4
hsa-miR-141-3p	DLC1
hsa-miR-141-3p	UGT1A4
hsa-miR-141-3p	BRD3
hsa-miR-141-3p	RHEB
hsa-miR-141-3p	IPO5
hsa-miR-141-3p	CCNE2
hsa-miR-141-3p	IQCJ-SCHIP1
hsa-miR-141-3p	RARB
hsa-miR-141-3p	ST3GAL3
hsa-miR-141-3p	TGFB2
hsa-miR-141-3p	YAF2
hsa-miR-141-3p	LYPLA1
hsa-miR-141-3p	UGT1A1
hsa-miR-141-3p	CCND2
hsa-miR-141-3p	TSHZ3
hsa-miR-141-3p	MAP7D1
hsa-miR-141-3p	CDC14A
hsa-miR-141-3p	MAP2K4
hsa-miR-141-3p	RANBP6
hsa-miR-141-3p	PTP4A1
hsa-miR-141-3p	KLF12
hsa-miR-141-3p	LMO3
hsa-miR-141-3p	GPR137C
hsa-miR-141-3p	SYT6
hsa-miR-141-3p	CREBRF
hsa-miR-141-3p	RAB38
hsa-miR-141-3p	ELAVL2
hsa-miR-141-3p	ZBTB34
hsa-miR-141-3p	YWHAG
hsa-miR-141-3p	C1orf21
hsa-miR-141-3p	UGT1A7
hsa-miR-141-3p	ANP32E
hsa-miR-141-3p	TMEM135
hsa-miR-141-3p	SCD5
hsa-miR-141-3p	ACO1
hsa-miR-141-3p	PRKACB
hsa-miR-141-3p	STX16
hsa-miR-141-3p	PPM1L
hsa-miR-141-3p	FAM188A
hsa-miR-429	FBXO30
hsa-miR-429	CDK17
hsa-miR-429	TMEFF2
hsa-miR-429	RAB21
hsa-miR-429	WAPAL
hsa-miR-429	UBE2I
hsa-miR-429	FXR2
hsa-miR-429	YPEL2
hsa-miR-429	RAP1B
hsa-miR-429	EGLN1
hsa-miR-429	NOVA1
hsa-miR-429	SEC23A
hsa-miR-429	DUSP1
hsa-miR-429	FAM8A1
hsa-miR-429	HDHD2
hsa-miR-429	USP27X
hsa-miR-429	AP1S2
hsa-miR-429	PTPN21
hsa-miR-429	REV1
hsa-miR-429	EPS8
hsa-miR-429	TOB1
hsa-miR-429	JUN
hsa-miR-429	ZEB1
hsa-miR-429	FBXW7
hsa-miR-429	FBXO33
hsa-miR-429	CRKL
hsa-miR-429	TMOD3
hsa-miR-429	FOXF1
hsa-miR-429	CCNJ
hsa-miR-429	C16orf72
hsa-miR-429	KDR
hsa-miR-429	FUBP1
hsa-miR-429	CLIC4
hsa-miR-429	GUCY1A3
hsa-miR-429	XKR8
hsa-miR-429	SLC6A1
hsa-miR-429	ASF1A
hsa-miR-429	NANOS1
hsa-miR-429	RANBP9
hsa-miR-429	WASF3
hsa-miR-429	ELAVL2
hsa-miR-429	MIEF1
hsa-miR-429	COPS8
hsa-miR-429	PCMTD1
hsa-miR-429	GIT2
hsa-miR-429	CNEP1R1
hsa-miR-429	MSN
hsa-miR-429	RAP2C
hsa-miR-429	LCA5
hsa-miR-429	NEDD1
hsa-miR-429	FLI1
hsa-miR-429	TCEB1
hsa-miR-429	PPM1F
hsa-miR-429	GPM6A
hsa-miR-429	CKAP4
hsa-miR-429	HMGB3
hsa-miR-429	LPAR1
hsa-miR-429	SPTSSA
hsa-miR-429	PPAP2B
hsa-miR-429	MARCKS
hsa-miR-429	VASH2
hsa-miR-429	KDELC1
hsa-miR-429	APOO
hsa-miR-429	EFNA1
hsa-miR-429	DZIP1
hsa-miR-429	PPFIA1
hsa-miR-429	KIAA1432
hsa-miR-429	KLF10
hsa-miR-429	PTHLH
hsa-miR-429	LHFP
hsa-miR-429	MMD
hsa-miR-429	ZFPM2
hsa-miR-429	RNF2
hsa-miR-429	ERRFI1
hsa-miR-429	FEZ2
hsa-miR-429	NR5A2
hsa-miR-429	ADIPOR2
hsa-miR-429	PRDM16
hsa-miR-429	NTF3
hsa-miR-429	ZNF532
hsa-miR-429	RIMKLB
hsa-miR-429	YWHAG
hsa-miR-429	PPP4R2
hsa-miR-429	RASSF8
hsa-miR-429	SESN1
hsa-miR-429	CFL2
hsa-miR-429	ARHGAP6
hsa-miR-429	DNAJB5
hsa-miR-429	RECK
hsa-miR-429	HS3ST1
hsa-miR-429	SLIT2
hsa-miR-429	TFAP2A
hsa-miR-429	TBC1D12
hsa-miR-429	PSAT1
hsa-miR-429	MCFD2
hsa-miR-429	OSTM1
hsa-miR-429	ZFAND6
hsa-miR-429	HIPK3
hsa-miR-429	CNN3
hsa-miR-429	TRAPPC8
hsa-miR-429	AGFG1
hsa-miR-429	PRKACB
hsa-miR-429	BAG5
hsa-miR-429	SULF1
hsa-miR-429	EIF2S1
hsa-miR-449c-5p	CNTNAP1
hsa-miR-449c-5p	SLC25A13
hsa-miR-449c-5p	ATP11C
hsa-miR-449c-5p	KIAA0040
hsa-miR-449c-5p	HMGN4
hsa-miR-449c-5p	RHOQ
hsa-miR-449c-5p	BTG2
hsa-miR-449c-5p	CDK19
hsa-miR-449c-5p	CAV1
hsa-miR-449c-5p	RAB14
hsa-miR-449c-5p	APPL1
hsa-miR-449c-5p	TMEM199
hsa-miR-449c-5p	MLANA
hsa-miR-449c-5p	OLFM4
hsa-miR-449c-5p	ARHGAP1
hsa-miR-449c-5p	MYF5
hsa-miR-449c-5p	SLC29A1
hsa-miR-449c-5p	ATP6V0A2
hsa-miR-449c-5p	FAM49B
hsa-miR-449c-5p	MAPK1IP1L
hsa-miR-449c-5p	CD40LG
hsa-miR-449c-5p	STK38L
hsa-miR-449c-5p	ZZZ3
hsa-miR-449c-5p	ANGPTL7
hsa-miR-449c-5p	RRAGC
hsa-miR-449c-5p	ACTL6A
hsa-miR-449c-5p	IFIT1B
hsa-miR-449c-5p	DNM1L
hsa-miR-449c-5p	ANKS1B
hsa-miR-449c-5p	UBE2L3
hsa-miR-449c-5p	ZC3H15
hsa-miR-449c-5p	PTPN4
hsa-miR-449c-5p	ARRDC3
hsa-miR-449c-5p	YWHAZ
hsa-miR-449c-5p	PHF6
hsa-miR-449c-5p	NUP50
hsa-miR-449c-5p	CLDN8
hsa-miR-449c-5p	MYC
hsa-miR-449c-5p	DMRTC1B
hsa-miR-449c-5p	ASCL1
hsa-miR-449c-5p	TENM1
hsa-miR-449c-5p	VAMP3
hsa-miR-449c-5p	RAB3C
hsa-miR-449c-5p	STMN2
hsa-miR-449c-5p	MAN2A2
hsa-miR-449c-5p	KCTD16
hsa-miR-449c-5p	PTPRG
hsa-miR-449c-5p	HNF4A
hsa-miR-449c-5p	KCNV2
hsa-miR-449c-5p	CTNND2
hsa-miR-449c-5p	DBNDD1
hsa-miR-449c-5p	ELMOD1
hsa-miR-449c-5p	MPEG1
hsa-miR-449c-5p	MET
hsa-miR-449c-5p	NDC1
hsa-miR-449c-5p	ZC4H2
hsa-miR-449c-5p	KRTAP3-1
hsa-miR-449c-5p	ARID2
hsa-miR-449c-5p	DLL1
hsa-miR-449c-5p	STK39
hsa-miR-449c-5p	ATP1B3
hsa-miR-449c-5p	GRHL1
hsa-miR-449c-5p	MARVELD2
hsa-miR-449c-5p	EDIL3
hsa-miR-375	POU3F1
hsa-miR-375	ELAVL4
hsa-miR-200b-3p	TMEFF2
hsa-miR-200b-3p	ZEB1
hsa-miR-200b-3p	MIEF1
hsa-miR-200b-3p	MARCKS
hsa-miR-200b-3p	EIF2S1
hsa-miR-200b-3p	PSAT1
hsa-miR-200b-3p	FUBP1
hsa-miR-200b-3p	FBXO33
hsa-miR-200b-3p	RAP2C
hsa-miR-200b-3p	CNN3
hsa-miR-200b-3p	ERRFI1
hsa-miR-200b-3p	KDELC1
hsa-miR-200b-3p	CCNJ
hsa-miR-200b-3p	ADIPOR2
hsa-miR-200b-3p	FOXF1
hsa-miR-200b-3p	TFAP2A
hsa-miR-200b-3p	JUN
hsa-miR-200b-3p	EFNA1
hsa-miR-200b-3p	MSN
hsa-miR-200b-3p	PPAP2B
hsa-miR-200b-3p	UBE2I
hsa-miR-200b-3p	PTHLH
hsa-miR-200b-3p	SESN1
hsa-miR-200b-3p	ZFAND6
hsa-miR-200b-3p	TBC1D12
hsa-miR-200b-3p	FBXW7
hsa-miR-200b-3p	NTF3
hsa-miR-200b-3p	CKAP4
hsa-miR-200b-3p	HIPK3
hsa-miR-200b-3p	NEDD1
hsa-miR-200b-3p	KIAA1432
hsa-miR-200b-3p	BAG5
hsa-miR-200b-3p	KLF10
hsa-miR-200b-3p	RAB21
hsa-miR-200b-3p	USP27X
hsa-miR-200b-3p	YWHAG
hsa-miR-200b-3p	DUSP1
hsa-miR-200b-3p	NANOS1
hsa-miR-200b-3p	CNEP1R1
hsa-miR-200b-3p	GPM6A
hsa-miR-200b-3p	GIT2
hsa-miR-200b-3p	ZFPM2
hsa-miR-200b-3p	HDHD2
hsa-miR-200b-3p	LPAR1
hsa-miR-200b-3p	ASF1A
hsa-miR-200b-3p	SLC6A1
hsa-miR-200b-3p	CDK17
hsa-miR-200b-3p	RNF2
hsa-miR-200b-3p	RASSF8
hsa-miR-200b-3p	PPM1F
hsa-miR-200b-3p	NOVA1
hsa-miR-200b-3p	SPTSSA
hsa-miR-200b-3p	APOO
hsa-miR-200b-3p	XKR8
hsa-miR-200b-3p	CRKL
hsa-miR-200b-3p	AGFG1
hsa-miR-200b-3p	FEZ2
hsa-miR-200b-3p	LHFP
hsa-miR-200b-3p	RECK
hsa-miR-200b-3p	RIMKLB
hsa-miR-200b-3p	EPS8
hsa-miR-200b-3p	OSTM1
hsa-miR-200b-3p	TMOD3
hsa-miR-200b-3p	AP1S2
hsa-miR-200b-3p	HS3ST1
hsa-miR-200b-3p	PRKACB
hsa-miR-200b-3p	EGLN1
hsa-miR-200b-3p	FAM8A1
hsa-miR-200b-3p	RAP1B
hsa-miR-200b-3p	WAPAL
hsa-miR-200b-3p	DZIP1
hsa-miR-200b-3p	SEC23A
hsa-miR-200b-3p	C16orf72
hsa-miR-200b-3p	ELAVL2
hsa-miR-200b-3p	YPEL2
hsa-miR-200b-3p	FBXO30
hsa-miR-200b-3p	COPS8
hsa-miR-200b-3p	NR5A2
hsa-miR-200b-3p	PPP4R2
hsa-miR-200b-3p	FXR2
hsa-miR-200b-3p	TOB1
hsa-miR-200b-3p	PTPN21
hsa-miR-200b-3p	CLIC4
hsa-miR-200b-3p	HMGB3
hsa-miR-200b-3p	GUCY1A3
hsa-miR-200b-3p	MCFD2
hsa-miR-200b-3p	KDR
hsa-miR-200b-3p	FLI1
hsa-miR-200b-3p	DNAJB5
hsa-miR-200b-3p	SULF1
hsa-miR-200b-3p	VASH2
hsa-miR-200b-3p	ARHGAP6
hsa-miR-200b-3p	WASF3
hsa-miR-200b-3p	PPFIA1
hsa-miR-200b-3p	RANBP9
hsa-miR-200b-3p	TCEB1
hsa-miR-200b-3p	REV1
hsa-miR-200b-3p	PCMTD1
hsa-miR-200b-3p	MMD
hsa-miR-200b-3p	SLIT2
hsa-miR-200b-3p	ZNF532
hsa-miR-200b-3p	CFL2
hsa-miR-200b-3p	PRDM16
hsa-miR-200c-3p	AGFG1
hsa-miR-200c-3p	FBXO33
hsa-miR-200c-3p	HDHD2
hsa-miR-200c-3p	CCNJ
hsa-miR-200c-3p	PCMTD1
hsa-miR-200c-3p	TMOD3
hsa-miR-200c-3p	COPS8
hsa-miR-200c-3p	MSN
hsa-miR-200c-3p	LHFP
hsa-miR-200c-3p	KLF10
hsa-miR-200c-3p	ZFPM2
hsa-miR-200c-3p	TMEFF2
hsa-miR-200c-3p	RAP1B
hsa-miR-200c-3p	XKR8
hsa-miR-200c-3p	VASH2
hsa-miR-200c-3p	RIMKLB
hsa-miR-200c-3p	MCFD2
hsa-miR-200c-3p	RANBP9
hsa-miR-200c-3p	RNF2
hsa-miR-200c-3p	DUSP1
hsa-miR-200c-3p	FOXF1
hsa-miR-200c-3p	ZEB1
hsa-miR-200c-3p	ARHGAP6
hsa-miR-200c-3p	WAPAL
hsa-miR-200c-3p	APOO
hsa-miR-200c-3p	RAB21
hsa-miR-200c-3p	OSTM1
hsa-miR-200c-3p	ERRFI1
hsa-miR-200c-3p	GPM6A
hsa-miR-200c-3p	MMD
hsa-miR-200c-3p	PRKACB
hsa-miR-200c-3p	NOVA1
hsa-miR-200c-3p	TFAP2A
hsa-miR-200c-3p	ELAVL2
hsa-miR-200c-3p	TCEB1
hsa-miR-200c-3p	ASF1A
hsa-miR-200c-3p	TBC1D12
hsa-miR-200c-3p	MIEF1
hsa-miR-200c-3p	YPEL2
hsa-miR-200c-3p	DZIP1
hsa-miR-200c-3p	WASF3
hsa-miR-200c-3p	PSAT1
hsa-miR-200c-3p	SULF1
hsa-miR-200c-3p	HIPK3
hsa-miR-200c-3p	BAG5
hsa-miR-200c-3p	CDK17
hsa-miR-200c-3p	PTHLH
hsa-miR-200c-3p	PTPN21
hsa-miR-200c-3p	PPP4R2
hsa-miR-200c-3p	NR5A2
hsa-miR-200c-3p	GIT2
hsa-miR-200c-3p	FBXW7
hsa-miR-200c-3p	FLI1
hsa-miR-200c-3p	RAP2C
hsa-miR-200c-3p	C16orf72
hsa-miR-200c-3p	CFL2
hsa-miR-200c-3p	RECK
hsa-miR-200c-3p	EIF2S1
hsa-miR-200c-3p	HS3ST1
hsa-miR-200c-3p	GUCY1A3
hsa-miR-200c-3p	REV1
hsa-miR-200c-3p	FUBP1
hsa-miR-200c-3p	RASSF8
hsa-miR-200c-3p	FBXO30
hsa-miR-200c-3p	MARCKS
hsa-miR-200c-3p	PRDM16
hsa-miR-200c-3p	LPAR1
hsa-miR-200c-3p	CNEP1R1
hsa-miR-200c-3p	PPM1F
hsa-miR-200c-3p	UBE2I
hsa-miR-200c-3p	ZNF532
hsa-miR-200c-3p	CRKL
hsa-miR-200c-3p	KDR
hsa-miR-200c-3p	USP27X
hsa-miR-200c-3p	PPAP2B
hsa-miR-200c-3p	CNN3
hsa-miR-200c-3p	EFNA1
hsa-miR-200c-3p	KIAA1432
hsa-miR-200c-3p	NANOS1
hsa-miR-200c-3p	SESN1
hsa-miR-200c-3p	SEC23A
hsa-miR-200c-3p	ZFAND6
hsa-miR-200c-3p	EPS8
hsa-miR-200c-3p	CLIC4
hsa-miR-200c-3p	SLC6A1
hsa-miR-200c-3p	JUN
hsa-miR-200c-3p	EGLN1
hsa-miR-200c-3p	SPTSSA
hsa-miR-200c-3p	NEDD1
hsa-miR-200c-3p	TOB1
hsa-miR-200c-3p	KDELC1
hsa-miR-200c-3p	FEZ2
hsa-miR-200c-3p	DNAJB5
hsa-miR-200c-3p	AP1S2
hsa-miR-200c-3p	FAM8A1
hsa-miR-200c-3p	FXR2
hsa-miR-200c-3p	HMGB3
hsa-miR-200c-3p	PPFIA1
hsa-miR-200c-3p	SLIT2
hsa-miR-200c-3p	CKAP4
hsa-miR-200c-3p	YWHAG
hsa-miR-200c-3p	ADIPOR2
hsa-miR-200c-3p	NTF3
hsa-miR-200a-3p	EPN1
hsa-miR-200a-3p	ELAVL2
hsa-miR-200a-3p	GRB2
hsa-miR-200a-3p	TGFB2
hsa-miR-200a-3p	GPR137C
hsa-miR-200a-3p	LMO3
hsa-miR-200a-3p	HMG20A
hsa-miR-200a-3p	LAMTOR3
hsa-miR-200a-3p	TFAP2C
hsa-miR-200a-3p	RNF145
hsa-miR-200a-3p	RANBP6
hsa-miR-200a-3p	ZEB1
hsa-miR-200a-3p	TSHZ3
hsa-miR-200a-3p	PANK3
hsa-miR-200a-3p	DLC1
hsa-miR-200a-3p	UGT1A4
hsa-miR-200a-3p	PRKACB
hsa-miR-200a-3p	SCD5
hsa-miR-200a-3p	GLRX
hsa-miR-200a-3p	EDEM1
hsa-miR-200a-3p	SYT4
hsa-miR-200a-3p	CCND2
hsa-miR-200a-3p	UGT1A1
hsa-miR-200a-3p	CTNND2
hsa-miR-200a-3p	MDM1
hsa-miR-200a-3p	ZCCHC3
hsa-miR-200a-3p	PTP4A1
hsa-miR-200a-3p	BRD3
hsa-miR-200a-3p	KCTD20
hsa-miR-200a-3p	ST3GAL3
hsa-miR-200a-3p	RHEB
hsa-miR-200a-3p	CCDC6
hsa-miR-200a-3p	TMEM170B
hsa-miR-200a-3p	CCNE2
hsa-miR-200a-3p	ELMOD1
hsa-miR-200a-3p	EPHA2
hsa-miR-200a-3p	FOXJ3
hsa-miR-200a-3p	STX16
hsa-miR-200a-3p	ACO1
hsa-miR-200a-3p	IPO5
hsa-miR-200a-3p	SYT6
hsa-miR-200a-3p	UGT1A3
hsa-miR-200a-3p	MAP2K4
hsa-miR-200a-3p	STX2
hsa-miR-200a-3p	MAP7D1
hsa-miR-200a-3p	IQCJ-SCHIP1
hsa-miR-200a-3p	CDC14A
hsa-miR-200a-3p	ANP32E
hsa-miR-200a-3p	MBNL1
hsa-miR-200a-3p	LYPLA1
hsa-miR-200a-3p	RALGPS2
hsa-miR-200a-3p	HSPA13
hsa-miR-200a-3p	DEK
hsa-miR-200a-3p	ACOT7
hsa-miR-200a-3p	NUDCD1
hsa-miR-200a-3p	FAM188A
hsa-miR-200a-3p	YWHAG
hsa-miR-200a-3p	CREBRF
hsa-miR-200a-3p	LYSMD3
hsa-miR-200a-3p	SOBP
hsa-miR-200a-3p	DR1
hsa-miR-200a-3p	ZBTB34
hsa-miR-200a-3p	ZCCHC24
hsa-miR-200a-3p	TTR
hsa-miR-200a-3p	RAB38
hsa-miR-200a-3p	ZFR
hsa-miR-200a-3p	PPM1E
hsa-miR-200a-3p	TMEM135
hsa-miR-200a-3p	UGT1A6
hsa-miR-200a-3p	HS2ST1
hsa-miR-200a-3p	PHYHIPL
hsa-miR-200a-3p	DCP2
hsa-miR-200a-3p	RBM7
hsa-miR-200a-3p	MSANTD4
hsa-miR-200a-3p	FAM91A1
hsa-miR-200a-3p	EXOC5
hsa-miR-200a-3p	C1orf21
hsa-miR-200a-3p	UGT1A7
hsa-miR-200a-3p	DSTYK
hsa-miR-200a-3p	MYBL1
hsa-miR-200a-3p	RAP2C
hsa-miR-200a-3p	PLEK
hsa-miR-200a-3p	PGRMC2
hsa-miR-200a-3p	KLF12
hsa-miR-200a-3p	GAB1
hsa-miR-200a-3p	ALG2
hsa-miR-200a-3p	YAF2
hsa-miR-200a-3p	RARB
hsa-miR-200a-3p	TADA1
hsa-miR-200a-3p	PPM1L
hsa-miR-200a-3p	NDFIP2
hsa-miR-200a-3p	DMWD
hsa-miR-34c-5p	ACBD3
hsa-miR-34c-5p	TANC2
hsa-miR-34c-5p	GPR158
hsa-miR-34c-5p	DDX17
hsa-miR-34c-5p	ADO
hsa-miR-34c-5p	RANBP10
hsa-miR-34c-5p	FBXO30
hsa-miR-34c-5p	DAAM1
hsa-miR-34c-5p	CPLX2
hsa-miR-34c-5p	GRM7
hsa-miR-34c-5p	ATG4B
hsa-miR-34c-5p	CSF1R
hsa-miR-34c-5p	GALNT7
hsa-miR-34c-5p	JAKMIP1
hsa-miR-34c-5p	UHRF2
hsa-miR-34c-5p	VAMP2
hsa-miR-34c-5p	TGIF2
hsa-miR-34c-5p	SLC25A27
hsa-miR-34c-5p	PVRL1
hsa-miR-34c-5p	ADIPOR2
hsa-miR-34c-5p	CBFA2T3
hsa-miR-34c-5p	MDM4
hsa-miR-34c-5p	ASIC2
hsa-miR-34c-5p	TPD52
hsa-miR-34c-5p	SIDT2
hsa-miR-34c-5p	LMAN1
hsa-miR-34c-5p	CCNE2
hsa-miR-34c-5p	NFE2L1
hsa-miR-34c-5p	BRINP1
hsa-miR-34c-5p	CASP2
hsa-miR-34c-5p	ERGIC1
hsa-miR-34c-5p	NAV3
hsa-miR-34c-5p	MYCN
hsa-miR-34c-5p	AMER1
hsa-miR-34c-5p	CHD1
hsa-miR-34c-5p	KLF4
hsa-miR-34c-5p	LDHA
hsa-miR-34c-5p	SVOP
hsa-miR-34c-5p	TOB2
hsa-miR-34c-5p	SNX15
hsa-miR-34c-5p	KIAA1217
hsa-miR-34c-5p	SGPP1
hsa-miR-34c-5p	OSGIN2
hsa-miR-34c-5p	LEF1
hsa-miR-34c-5p	XYLT1
hsa-miR-34c-5p	ZDHHC17
hsa-miR-34c-5p	ANK2
hsa-miR-34c-5p	SMIM15
hsa-miR-34c-5p	HSPA1B
hsa-miR-34c-5p	ELMOD1
hsa-miR-34c-5p	FAM76A
hsa-miR-34c-5p	CUEDC1
hsa-miR-34c-5p	INA
hsa-miR-34c-5p	ATMIN
hsa-miR-34c-5p	RRAS
hsa-miR-34c-5p	KIAA1462
hsa-miR-34c-5p	SLC6A1
hsa-miR-34c-5p	LRRC40
hsa-miR-34c-5p	CAPN6
hsa-miR-34c-5p	HNF4A
hsa-miR-34c-5p	CA7
hsa-miR-34c-5p	ITSN1
hsa-miR-34c-5p	PDGFRA
hsa-miR-34c-5p	VAT1
hsa-miR-34c-5p	MPP2
hsa-miR-34c-5p	ARHGAP26
hsa-miR-34c-5p	TTC19
hsa-miR-34c-5p	LGR4
hsa-miR-34c-5p	PGM1
hsa-miR-34c-5p	RPS6KL1
hsa-miR-34c-5p	FGD6
hsa-miR-34c-5p	GMNC
hsa-miR-34c-5p	RGS17
hsa-miR-34c-5p	DLL1
hsa-miR-34c-5p	WASF1
hsa-miR-34c-5p	TSN
hsa-miR-34c-5p	RRAGC
hsa-miR-34c-5p	GABRA3
hsa-miR-34c-5p	BCL2L13
hsa-miR-34c-5p	PACS1
hsa-miR-34c-5p	FOXP1
hsa-miR-34c-5p	NAV1
hsa-miR-34c-5p	USF1
hsa-miR-34c-5p	PNOC
hsa-miR-34c-5p	PPP1R10
hsa-miR-34c-5p	FOXJ2
hsa-miR-34c-5p	PPP2R3A
hsa-miR-34c-5p	VPS37B
hsa-miR-34c-5p	POGZ
hsa-miR-34c-5p	SATB2
hsa-miR-34c-5p	DPYSL4
hsa-miR-34c-5p	AGTRAP
hsa-miR-34c-5p	NUMBL
hsa-miR-34c-5p	CELF3
hsa-miR-34c-5p	FKBP1B
hsa-miR-34c-5p	NRIP3
hsa-miR-34c-5p	ZMYM4
hsa-miR-34c-5p	SCN2B
hsa-miR-34c-5p	MET
hsa-miR-34c-5p	PPP1R11
hsa-miR-34c-5p	PPARGC1B
hsa-miR-34c-5p	EVI5L
hsa-miR-34c-5p	FRK
hsa-miR-34c-5p	CTNND2
hsa-miR-34c-5p	E2F5
hsa-miR-34c-5p	FAM167A
hsa-miR-34c-5p	HCN3
hsa-miR-34c-5p	ALDOA
hsa-miR-34c-5p	SDK2
hsa-miR-34c-5p	GREM2
hsa-miR-34c-5p	KCNK3
hsa-miR-34c-5p	ARHGAP1
hsa-miR-34c-5p	LZTS3
hsa-miR-34c-5p	LIMD2
hsa-miR-34c-5p	STRN3
hsa-miR-34c-5p	SYT1
hsa-miR-34c-5p	NOTCH1
hsa-miR-34c-5p	FLOT2
hsa-miR-34c-5p	IL6R
hsa-miR-34c-5p	SGSM2
hsa-miR-34c-5p	MLLT3
hsa-miR-34c-5p	PEA15
hsa-miR-34c-5p	UBP1
hsa-miR-34c-5p	RTN4RL1
hsa-miR-34c-5p	CALCR
hsa-miR-34c-5p	EML5
hsa-miR-34c-5p	RAB43
hsa-miR-34c-5p	SRPR
hsa-miR-34c-5p	DCX
hsa-miR-34c-5p	RPS6KA4
hsa-miR-34c-5p	DGKZ
hsa-miR-34c-5p	RAP1GDS1
hsa-miR-34c-5p	CR2
hsa-miR-34c-5p	CACNB3
